# Supplementary material for: NANOS2 is a sequence-specific mRNA-binding protein that promotes transcript degradation in spermatogonial stem cells
Source: iScience. 2021 Jun 24;24(7):102762. doi: 10.1016/j.isci.2021.102762 (PMC8271163; doi:10.1016/j.isci.2021.102762)
Supplement: Table S1. Results of TAG-NANOS2 CRAC, related to figure 2 — The read counts from the TAG-NANOS2 and control CRAC are shown. [file mmc2.xlsx]

## Sheet: Full list NANOS2 CRAC
gene_symbol	Nanos2TAG/TAG Rep1 (RPM)	Nanos2TAG/TAG Rep2 (RPM)	Nanos2CTL Rep1 (RPM)	Nanos2CTL Rep2 (RPM)
CT010467.1	33848	58822	6	582
Gm42418	24625	28892	20	2134
Lars2	16575.6	35462.5	0.999088	211.619
Taf7l	6046	5983	0	4
Ywhag	5704.44	4219.51	0	0
Zfp518a	5635	9401	0	0
Hmgcs1	5524	5646	0	0
Tomm20	5167.09	6958.25	0	0
Zfand6	5123.81	5305.74	0	0
Rny1	4782.82	5826.1	1	2
Eif3f	4651	4540	0	0
Btg1	4268.23	3502.58	0	0
Otud4	4182	5832	0	0
Zfp36l2	4171	4532	0	0
Eef2	4040.56	3783.96	0	0
Slc38a2	3845	5223	0	0
Npm1	3776.24	7668.42	0	0
Egr1	3668	1599	0	0
Ak2	3583	3657	0	0
Larp4	3559	4686.32	0	0
Hnrnpf	3468.09	3317.77	0	0
B230208H11Rik	3449.58	5674.67	0.999999	0
Cfl1	3405	5514.49	0	0
Atf2	3349.6	3422.64	0	0
Zfp36l1	3338	6424	0	0
Atp13a3	3304	1625.35	0	0
Aktip	3302	7734	0	0
Naa50	3269	2880.56	0	0
Rpl10	3245.06	6258.86	0	0
Ptma	3230.45	2466.43	0	0
Eif3e	3216.72	4731.9	0	359
G3bp2	3180.21	2229.46	0	0
Rbm46	3173.9	4437	0	0
Rplp2	3169.68	1535.39	0	0
Shoc2	3168.99	4214.99	0	0
Cbx3	3039.11	7216.13	0	0
Eif5	2932.32	4812.64	0	0
Calm2	2932.1	2720.77	0	0
Ep300	2925	1303.69	0	0
Btf3	2899.99	0	0	0
Mga	2891.73	4724.66	0	0
Chordc1	2821.99	4522.88	0	0
Drap1	2790.79	7590	0	0
Rpl26	2730.84	1792.75	0	0
Rps26	2712.49	2028.44	0	0
Ube2r2	2690	5124	0	0
Txn1	2660	3610	0	0
Ssr3	2606.74	832.069	0	0
Enc1	2599	4288	0	0
Canx	2546	1724	0	0
Ccdc6	2524	2830	0	0
Rc3h2	2486.17	3.26113e-06	0	0
Gm25679	2482.68	2616.09	0.25	211.735
Rnu1a1	2482.64	2623.18	0.25	211.905
Gm22068	2482.64	2617.58	0.25	211.878
Gm22634	2482.63	2613.9	0.25	211.735
Gm22317	2482.58	2614.76	0.25	211.738
Gm26444	2482.35	2614.94	0.25	211.748
Gm23804	2481.1	2614.8	0.25	211.738
Wsb1	2462	755.681	0	0
Etnk1	2436	2724	0	0
Txnrd1	2403	2067	0	0
Scd2	2396.37	3362	0	0
Pabpc1	2366.52	2020.87	0	96
Rpl15	2357.04	0	0	0
Trp53inp1	2333.18	2689.16	0	0
Unkl	2303.37	2772.09	0	1
Cbfb	2299	3185	0	0
Gm38246	2297.34	1340.83	0	0
Mtf2	2275.86	2678.72	0	0
Rnf4	2251	2256.09	0	0
Golph3	2227	2645	0	0
Tgds	2223	27.2487	0	0
Peg10	2217	1436	0	0
Rfx7	2211.55	3506	0	0
Sall3	2210	572	0	0
Gm43846	2206	3225	0	1
D10Wsu102e	2168.4	4396.62	0	0
Mdm2	2154.67	2456.93	0	0
Sav1	2152	2866	0	0
Rpl13	2134.47	3908.95	0	0
Rnf44	2123.16	3109.99	0	0
Peli1	2098	1784	0	0
Zfp846	2085.77	4365.3	0	0
Serinc3	2041	3713	0	0
Fam103a1	2038.98	0	0	0
Eif4a2	1999.84	4303.39	0	288.689
4833439L19Rik	1988.38	2220.95	0	0
Pum2	1986.76	1858.15	0	0
Gm7334	1986.3	3961	0	0
Nr1d2	1985	2967.4	0	0
Lin7c	1983.88	1784	0	0
Gm26316	1979.98	1097.92	7.38913	18.7119
Far1	1972	2142	0	0
Bach1	1968.73	1498.98	0	0
Klf11	1960	4197	0	1
Slbp	1956.11	1.10729	0	0
Zfp652	1943.74	0	0	0
Dnaja1	1935.81	2362.05	0	0
Rab33b	1934.5	950.021	0	0
Arf1	1929	821	0	0
Atf1	1918	473.69	0	0
Ddx3x	1913.41	1080.7	0	0
Bloc1s4	1904	1382	0	0
Bnip3l	1903.25	2510.47	0	0
Suz12	1903.2	4022.06	0	0
Dmrt1	1902	4449	0	0
Cttn	1900	1574	0	0
Sec61b	1888.86	1416.96	0	0
Slc25a46	1877	1303.01	0	0
Kbtbd7	1876	543.245	0	0
Naa15	1872.98	673.037	0	0
Pabpc1	1867.49	1376.4	0	0
Ywhag	1861.56	2070.49	0	0
Dbr1	1851	2422	0	0
Herpud2	1851	2099	0	0
Rnf145	1850	2423.24	0	0
Polr1c	1849	467.105	0	0
Rps23	1841.17	2229.59	0	0
Dek	1834	592	0	0
Hmgn1	1814.12	1521	0	0
Dazl	1801	3351	0	0
Rybp	1792.69	1720.2	0	0
Wdr77	1776.59	1878	0	0
Mob1a	1774.53	3129.39	0	0
Clint1	1757	3715	0	0
Zc3h15	1756	1208	0	0
Dr1	1755	2356	0	0
Eef1a1	1750.06	1211.73	0	0
Katnbl1	1746	1920	0	0
Foxn2	1720	1855	0	0
Eif4a2	1711.83	0	0	0
Pafah1b1	1710.12	435.388	0	0
1500009L16Rik	1707	1824.51	0	0
Anp32b	1706.72	2494.44	0	0
Rpl22l1	1703.94	1794.14	0	0
Nufip2	1698	1691.58	0	0
Hnrnpa1	1695.08	532.484	0	0
Rcn1	1687.56	1485	0	0
Fcho2	1675.26	1976.64	0	0
Rpl22	1668.37	2591.36	0	0
Srsf5	1668.28	21.8965	0	0
Camta1	1667.74	1770	0	0
Gpbp1l1	1667	2526	0	0
Nupl1	1657	3273	0	134
Foxf1	1655	1629	0	0
Zfp36	1652.26	627.771	0	0
Cd24a	1621	1607	0	0
Foxo1	1619	2293	0	0
Pramel3	1615.74	3127.91	0	0
Rps13	1613.83	0	0	0
Mms22l	1613	1958	0	0
Paip2b	1613	1581.83	0	0
Uba3	1608	2461.99	0	0
Slc5a3	1605	696	0	0
Gpbp1	1593.69	2653.02	0	0
F8a	1573	1	0	0
Rpl27a	1564.48	1996.4	0	0
Atp23	1563	1811	0	0
Sp3	1562.64	2543	0	0
Syncrip	1560.6	2903.32	0	0
Etf1	1560	1065	0	0
Eri1	1557	2001	0	0
Mtdh	1556.99	708.838	0	0
Rbm27	1555	1685	0	0
Ttyh1	1535	10404	2	0
Lsm14a	1534.51	1983	0	0
Nup35	1530.39	366.011	0	0
Atf2	1529.46	591.122	0	0
Sos1	1527	1889	0	0
Cdc42se2	1527	1814	0	0
Cand1	1526	2610	0	0
Tlk1	1521.47	781.195	0	0
Pak2	1520	3247	0	0
Ccdc36	1518.22	7711.42	0	0
Gm26631	1516	1	0	0
Ist1	1501	1979.56	0	0
Rbpms2	1500.07	1771	0	0
Rps19	1500	1561.91	0	0
Gm24830	1495.12	1349.5	0	501.952
Rnu1b6	1495.03	1349.31	0	502.415
Gm26232	1494.91	1349.82	0	502.39
Arrdc4	1492	314	0	0
Nip7	1488	3021.23	0	0
Cnbp	1483.45	2454	0	0
Rps3	1483.07	4497.86	0	0
Ccnt1	1475.71	1827.85	0	0
Strap	1470.03	2073.87	0	0
Actg1	1467.27	1194.72	0	0
Insig1	1465.24	1385.96	0	0
Son	1461	1625	0	0
Galnt1	1456	1120.56	0	0
Rnu12	1455.78	832.475	0	295.873
Klhl9	1455	1284	0	0
Actb	1453.91	1232.88	0	0
Tmx3	1452	2096	0	0
Yy1	1447	1207	0	0
Gm22973	1446.88	1085.53	0	3.63301
Setd2	1444.12	392.559	0	0
Ptp4a2	1438.63	2746.55	0	0
Setx	1434.34	2122	0	0
Strn	1434	2556	0	0
Ubald2	1434	197.022	0	0
Tnpo1	1430.73	1456.98	0	0
Xbp1	1428	3640	0	0
Tnks2	1423	2566.12	0	0
Ammecr1l	1420	2062	0	0
Pom121	1419	1631	0	0
Rn7sk	1418.17	813.004	4	639.961
Dcun1d3	1415	1341	0	0
Med13	1414	1502.86	0	0
Rps14	1412.5	0	0	0
Cdv3	1407.27	0	0	0
Rack1	1405.63	2803.67	0	0
Pkn2	1400.69	686	0	0
Zbtb10	1400	1790	0	0
Rnf138	1400	314	0	0
Rps5	1385	4632.07	0	0
Tle4	1384.99	3630.17	0	0
Tmcc3	1383.94	680	0	0
Zfp280b	1379	1094	0	1
Flnb	1379	324	0	0
Slc30a1	1376.77	1343	0	0
Get4	1376.71	1406	0	0
Slc30a1	1376.11	1343	0	0
Ppp2ca	1376	3090	0	2
Gnai3	1374	1412	0	0
Mnt	1372	1621	0	0
Eif4e	1370.97	2304.74	0	0
Zfand5	1367	3282	0	3
Mex3a	1366	1476	0	0
Gm24407	1363.06	708.905	1	390.805
Rock1	1360.48	994	0	0
Fam13b	1357	355	0	0
Tfrc	1346.58	1311.32	0	0
Usp22	1343	1190	0	0
Zfp143	1341	2451	0	0
Ssx2ip	1339	0	0	0
Mrps24	1333	1091	0	0
Slc25a36	1328	1546	0	0
Spin1	1326	1522.12	0	0
Spsb1	1326	475	0	0
Atp2b1	1325.43	1641.41	0	0
Mob1b	1324.42	2510.87	0	0
2018-03-07	1323.77	1023.16	0	1
Rbpj	1322	1756.81	0	0
Camsap2	1322	467	0	0
Hspa8	1321.44	1375	0	1
Rpl13a	1320.78	1157.14	0	0
Btg2	1320	1911	0	0
Rbm46	1317.1	0	0	0
Rpl32	1317	1022.26	0	0
Ube2b	1311.61	1414	0	0
Rc3h1	1311	1801	0	0
Actr2	1310	1142	0	0
Sirt1	1309.71	1021	0	0
Serinc1	1309	1904	0	0
Matr3	1307.56	350.668	0	0
Meioc	1304	2304	0	0
Ube2v2	1303	689.021	0	0
Jade1	1302	1722.79	0	0
Srcap	1301.93	802.015	0	0
Rpl27a	1297.06	2148.61	0	0
Pdpk1	1297	1508	0	0
Pan3	1290	1042.89	0	0
Bmt2	1288.55	1194.87	0	33.0154
Nudt4	1286	2340	0	0
Ghitm	1284.86	0	0	0
Mzt1	1283	1083	0	0
Csnk2b	1280.33	1102.36	0	0
Rfwd3	1273	1325	0	0
Npepps	1272.92	1278.56	0	0
Gm16286	1271.3	945.485	0	0
Gemin7	1268.17	780	0	0
Ier3	1267	734	0	0
Ythdf3	1265	3.5347	0	0
Usp47	1260	336	0	0
D5Ertd579e	1259.99	772	0	0
Wapl	1259.59	2268.84	0	0
Zfp652	1258.26	508.266	0	0
Dld	1257	1858	0	0
Dmtn	1257	3	0	0
Gm5128	1256.02	0	0	0
Ptpn2	1256	1305	0	0
Eif5	1251.51	3.17617e-07	0	0
Fis1	1251	1863	0	0
Epc2	1250	2825	0	0
Zfp91	1250	2147.1	0	0
Picalm	1247	0	0	0
Zfp266	1245	1775.01	0	0
Eif4a2	1244.16	1259.7	0	0
Ralbp1	1240	1143	0	0
Atxn3	1238	2307	0	0
Rps10	1236.91	1510.76	0	0
Uba6	1236	1657	0	0
Zfp330	1233	673	0	0
Wdr82	1227	1580	0	0
Ehmt1	1227	893.928	0	0
Nus1	1223	947.673	0	0
Hmgcr	1211	2797	0	0
Rplp0	1210.18	275.633	0	0
Fam60a	1210.08	1933.53	0	0
Mapk1	1205.89	739	0	0
Wac	1204.43	627.375	0	0
Zfp292	1200	1494	0	0
Ccz1	1193.75	1792	0	0
Top1	1192	1110	0	0
Sp3	1191.2	0	0	0
Tab3	1189	968.542	0	0
Rsl1d1	1186.51	0	0	0
Gopc	1186	922.059	0	0
Ddx3y	1184.91	1072.51	0	0
Tcp1	1184.76	1163.64	0	0
Ppp6r3	1183.85	0	0	0
Khdrbs1	1183	2180	0	0
Rnf139	1182.18	935.875	0	0
Slc31a1	1182	588	0	0
Usp33	1174	1230	0	0
Ss18	1171.37	1058.21	0	0
Ppp1cb	1170.38	668.626	0	0
Rsbn1l	1169	929	0	0
Jph4	1168	1522	0	0
Yaf2	1166	2477	0	0
AU019823	1165.82	1544.81	0	0
Ddx6	1165.74	956.44	0	0
Rtraf	1164.89	782.75	0	0
Lpgat1	1160.66	1040.48	0	0
Pten	1158	458	0	0
Tmed2	1156	1664	0	0
Hax1	1152.83	1814.23	0	0
Dnajc11	1152.8	265.962	0	0
Stx12	1152	1432	0	0
Hnrnph1	1149.31	1443.46	0	0
Gm15127	1146.4	1037.2	0	0
Sycp1	1143.77	2844.3	0	0
Rasa2	1141.9	1335	0	0
Gosr1	1141	599	0	0
Rnu7	1140.8	204.767	0	2
Ccar1	1138.52	1419	0	0
Psmd7	1138	1568	0	0
Rpl37rt	1137.06	8.86647	0	0
Tdrp	1136.04	651	0	0
Eif4g2	1136.01	3725.49	0	1
Sbno1	1135.14	575.141	0	0
Fam208b	1135	971.881	0	0
Kpna4	1131.31	2264.25	0	0
Cct6a	1130.23	2778.01	0	0
Ubr5	1128.6	926.491	0	0
Mier3	1128.19	0	0	0
Mysm1	1126.2	304.449	0	0
Mak16	1124	995	0	0
Gm13502	1123.4	711.268	0	0
Gatad2b	1122	1671	0	0
Ticrr	1121.08	1426.32	0	0
Lrp6	1112	1907.97	0	0
Rnu5g	1110.67	1169.42	275.435	184.581
Kras	1109.05	983.967	0	0
Bcl2l1	1105.64	435	0	0
Mcl1	1104	762	0	0
Zfp26	1101.1	686.195	0	0
Zcchc2	1099	828.849	0	0
Csde1	1098.6	1078.03	0	0
Papd7	1098	1409.99	0	0
Ube2e3	1095.86	1242	0	0
Dmtf1	1094	0	0	0
Tor1aip2	1090	1465.1	0	0
Sec23a	1087	1359	0	0
Dag1	1086	870	0	0
Csnk1d	1083	0	0	0
Psmc4	1082.94	1	0	0
Bptf	1081	586.062	0	0
Ddx5	1079.81	2379.53	0	0
Mga	1077.52	968.61	0	0
St13	1075.57	2170	0	0
Ppp3r1	1073.53	2984.64	0	0
Rab5b	1073	964.267	0	0
Aacs	1073	882	0	0
Mrfap1	1068	896	0	0
Sqle	1068	15.1599	0	0
Gm7903	1066.04	4515.51	0	398
Akap8	1065	685	0	0
Pfn2	1064.48	3153	0	0
Clcn3	1063	1435.38	0	0
Elf2	1056.67	643	0	0
Khsrp	1056	3105	0	0
Fam134b	1056	1033.11	0	0
Drap1	1055.21	0	0	0
Dnajc2	1052.84	854	0	0
Senp3	1050.99	1042.97	0	0
Hdhd2	1050	3249.36	0	0
Atrx	1050	533.792	0	0
Supt20	1050	470	0	0
Npm1	1049.31	1621.98	0	0
Ireb2	1045	2964	0	0
Rpl23a	1043.46	0	0	0
Gdi2	1043	1150	0	0
Nfx1	1043	988	0	0
Eif1	1042.58	2558	0	0
Dnajc14	1041.38	1320	0	0
Ptpra	1039	1855	0	0
Trip12	1037.63	384.162	0	0
Rab1	1036	635.677	0	0
Ptp4a1	1035.66	2611.84	0	0
Grb2	1035	0	0	0
Dusp6	1033.17	215	0	0
Dars	1033	1917	0	0
Igf2bp1	1033	795	0	0
Rplp2	1032.15	9701.34	0	0
Naa25	1030.01	1007.14	0	0
Slc25a4	1030	1054	0	0
Cox17	1028.46	1079.98	0	0
Irs2	1025	1599	0	0
Dnajc14	1024.62	0	0	0
Ppp4r2	1024.59	1058.41	0	0
Rpl10-ps3	1023.1	473.183	0	0
Chuk	1022.3	3092.78	0	0
Calcoco1	1022	812	0	0
Rps12	1021.11	1203.5	0	0
Adnp	1019.83	1574.51	0	0
Tmem251	1016	554	0	0
Rpl19-ps11	1013.06	917.383	0	0
Zfp24	1012	1784	0	0
Slc35b1	1012	255	0	0
Ppp4r3a	1011	747.175	0	0
Zfp719	1006.9	675.955	0	0
Hmg20a	1001	998	0	0
Tinf2	1001	205.782	0	0
Ppp1r12a	999	1291	0	0
Kif5b	997.058	1710.53	0	0
Ythdf2	997	2035.15	0	0
Rer1	996	1598.76	0	0
Twf1	996	116.84	0	0
Immp1l	994	362	0	0
Sgpl1	988.946	253.941	0	0
Slf2	987	2072	0	0
Rps10	985.13	0	0	0
Pdzd8	985	779	0	0
Gtf2a1	983	2352.92	0	0
Pik3cb	981.148	2196	0	0
Chmp5	981	1030	0	0
Slc39a10	980	811.737	0	0
Cnot6	976	1898	0	0
Rps6	974.414	0	0	0
Zfp322a	973	19	0	0
Tgoln1	972	459	0	0
Nup50	971	282	0	0
Adh5	970.136	834.046	0	0
Rap1b	968	1281	0	0
Socs5	968	217	0	0
Lamtor3	965.276	961	0	0
Nup98	963	128.187	0	0
Trim59	961	1696.58	0	0
Taok1	961	1320	0	0
Chmp4b	960.207	466.023	0	0
Arl5a	960	1204	0	0
Tab2	959.727	333	0	0
Dcaf1	959	1515	0	0
Suz12	955.798	976.883	0	0
Tulp4	954.773	394.511	0	0
Zmym5	954.347	0	0	0
Hspa13	951.613	511	0	0
Nfat5	951.051	1814	0	0
Purb	950	1586	0	0
Fos	950	0	0	0
Smg7	949.354	699.844	0	0
Tcf24	949.299	1094	0	0
Ptbp2	948	1686	0	0
Zmym4	946.81	1827.81	0	0
Psmc6	945.445	103.465	0	0
Uhrf2	945	537.54	0	0
D1Ertd622e	944.444	1557.8	0	0
Kdelr2	942	1590	0	0
Pla2g7	942	314.375	0	0
Ccdc186	940	1154	0	0
D1Pas1	940	913	0	0
Rpl29	937.994	1693.58	0	0
Zfp942	937	6.68736	0	0
Kansl2	936.875	0	0	0
Usp34	936	1737.1	0	0
Bsdc1	936	183	0	0
Rbm12b2	936	149	0	0
Ppp2r1b	935.514	324.592	0	0
Zbtb11	935	785.865	0	0
Pcbp1	933	2176	0	0
Brd1	932	1907	0	0
Denr	932	1411.43	0	0
Ppp1r10	931.099	1215.94	0	0
Ulk2	931	469	0	0
Atg12	930	1820	0	0
Fam114a2	930	596	0	0
Lss	930	181	0	0
Rnf111	929.775	1115.24	0	0
Kdm5b	928.02	94.8819	0	0
Mir6236	928	1162	1	0
Atp2a2	925	2088	0	1
Rab14	924	2241	0	0
Pbrm1	923	1459.25	0	0
Fam222b	923	211	0	0
Prorsd1	923	185	0	0
Fam76b	922	546	0	0
Rnf146	921	807	0	0
C1qbp	920.715	650	0	0
Epn2	919.977	1155.98	0	0
Rnf19b	919.036	263	0	0
Usp32	916.444	1088.68	0	0
Csnk2b	915.917	1473.76	0	0
Rtf1	915.832	2455.7	0	0
D17Wsu92e	914.488	655	0	0
Il6st	913.845	1082.52	0	0
Ubxn7	913	776	0	0
Cct3	912	933.557	0	0
Cnot4	911.755	0	0	0
Ube2w	911	1806	0	0
Stk4	910	564	0	0
Suv39h1	909	557	0	0
Mief1	909	152.445	0	0
Ptbp3	908	1340.93	0	0
Mapk1ip1l	907.158	0	0	0
Smu1	906	743.524	0	0
Arl15	906	171.57	0	0
Map3k1	905	926.05	0	0
Bax	903	1798	0	0
Tlk2	903	1230.78	0	0
Msantd4	902	412	0	0
Eif4b	901	2285	0	0
Hs6st1	899	399	0	0
Hsp90b1	898.218	672.531	0	0
AL593853.1	897.495	1129.05	0	0
Lgalsl	897	489.939	0	0
Zbed6	896	1378	0	0
Bag4	895.415	267	0	0
Tmem18	895	458	0	0
Eri2	894.076	83.3061	0	0
Abce1	894	1313.28	0	0
Net1	891.997	1264.01	0	0
Skil	891	1106	0	0
Cyp51	890.475	773	0	0
Ttpal	890	546.882	0	0
Mbd1	889.902	1079	0	0
Arf3	889.079	652.237	0	0
Hspa5	889	1680	0	0
Pex13	889	1508	0	0
Ctsa	888.732	595.755	0	0
Lhfpl2	887	469	0	0
Zfp229	886	1164	0	0
Sde2	886	772.278	0	0
Rps17	885.26	1466.09	0	0
Srrm1	881.788	0	0	0
Prr12	881	816.159	0	0
Tbc1d15	880	2736	0	0
Alkbh5	879	2484.57	0	0
Tm9sf3	879	1530	0	0
Pus1	879	742	0	0
Zfand3	877.03	1881.15	0	0
Vdac2	877	1331	0	0
Cfdp1	876	481	0	0
Atp5f1	873.963	1493.74	0	0
Mad2l1bp	869	1800	0	0
Fbxw11	867.055	0	0	0
Ctdsp1	866	736.898	0	0
Arl8b	866	725.11	0	0
Erbin	864	977	0	0
Uba52	863.032	95.7778	0	0
Vezf1	862.505	1128.95	0	0
Gnas	862	1003	0	0
Slc16a1	862	496	0	0
Tardbp	861.841	1115.32	0	0
Matr3	861	3694.61	0	0
Gm31600	858.631	271.3	0	2
Rack1	858.575	2109.46	0	0
Klhl24	858	2585	0	0
Serbp1	857.752	1081.2	0	0
Igsf11	857	731	0	14
Tmem87a	855.724	0	0	0
Usf2	853	465	0	0
Vapa	852	1725	0	0
Pank3	852	1643	0	0
Lmo4	852	792	0	0
Tmem123	851.324	901.455	0	0
Sfrp1	851	567.226	0	0
Ppp1r18	850.749	1727.62	0	0
Gatad2a	849	1435	0	0
Ctnna1	848	1760	0	0
Brd3	847.047	180.891	0	0
Osbpl11	847	984	0	0
Arnt	846	848.674	0	0
Lysmd2	846	402	0	0
Tnrc6b	845.003	367.651	0	0
2018-03-06	843.325	1119	0	0
Rabgap1	842	914.819	0	0
Rbm39	842	814.712	0	0
Gm20430	839.79	1336.81	0	0
Tiparp	839	880.036	0	0
Slc25a33	839	748	0	0
Rock2	838	331	0	0
Evi5	837	713.878	0	0
Nr3c1	837	295	0	0
Dmxl2	837	182.125	0	0
Edrf1	836.536	192.873	0	0
Arcn1	836.134	945.671	0	0
Heca	836	1793	0	0
Ppip5k2	835.834	1436	0	0
H2afz	835	2036.08	0	0
Zfp821	835	969	0	0
Gm10769	829.2	1575.3	0	0
Ddx21	826	1291	0	0
Derl1	826	143	0	0
Plscr3	824.652	0	0	0
Kat6a	823.943	0	0	0
Eef1b2	823.508	215.755	0	0
Pi4k2b	823	422	0	0
Rps16-ps2	821.192	76.1391	0	0
AC158777.2	821.101	249.82	0	0
Aff4	821.012	1026	0	0
Zfp800	818	262.177	0	0
Dyrk1a	817.478	760.913	0	0
Cltc	817	0	0	0
2900097C17Rik	816.041	1188.8	0	0
Rab5a	815	1624	0	0
Nmt2	813	927.043	0	0
Fen1	813	384	0	0
Ncoa3	812.76	141.294	0	0
Usp1	812	1003.18	0	0
Nfe2l2	809	2324	0	0
Hook1	807	167	0	0
Eif1a	806.133	1019.51	0	0
Nt5dc3	805.309	252.984	0	0
Rad23b	805	1212.43	0	0
Frs2	805	733	0	0
Zbed5	805	416	0	0
Kmt5b	803.585	1376	0	0
Psmd1	802.971	297.695	0	0
Eif3a	802	2023	0	0
Polb	801.92	667	0	0
Ctcf	801.277	1801	0	0
Atad2b	800	160	0	0
Slc7a6	799	457.923	0	0
Slc25a24	798.954	653.899	0	0
Tada2a	796	416	0	0
Mycn	794	1032	0	0
Mrpl49	794	212	0	0
Rtcb	793	974	0	0
Sdhd	793	587	0	0
Eef1a1	792.416	141.398	0	0
Rictor	792.366	1817.97	0	0
Hnrnph2	792	577	0	0
Luzp1	792	249	0	0
Slx4ip	792	116	0	0
Prdx1	791.819	894.202	0	0
Zmym2	791.684	669.819	0	56
Foxj3	791	39.0793	0	0
Amd2	790.846	0	0	0
Kansl1	789	322	0	0
Dtwd2	788.319	575.473	0	0
Mtmr12	786.935	89.7024	0	0
Xpo1	785.362	0	0	0
Zfp260	784	1122.74	0	0
Rpl22l1	783.258	1325.04	0	0
Snapc1	783	2296.79	0	0
Kdm5c	783	0	0	0
Mapk1	782.112	340	0	0
Dot1l	782	1.46286e-06	0	0
Msantd2	780	379	0	0
Lsm2	778.907	544	0	0
Kansl2	778.125	542.991	0	0
Smc2	778	1192	0	0
AC166574.2	777.718	1004.02	0	0
Bzw1	777.607	751	0	0
Capza2	776.748	676.669	0	0
2810403A07Rik	776.523	1422	0	0
Atp5a1	775	1023.5	0	0
Atp5a1	775	1023.5	0	0
Edc3	774.366	0	0	0
Ppm1a	774	404	0	0
Jag1	774	293	0	0
Wbp4	772.99	0	0	0
Rps9	772.645	1036.15	0	0
Rimklb	771	261.117	0	0
Zfp654	770	522.758	0	0
Hells	769.803	1886.3	1	0
Tmem245	769.151	2411.47	0	0
Tor1aip1	768	350	0	0
Zfp281	767.711	892.827	0	0
Rpl13a	765.666	0	0	0
Wtap	765.462	981.66	0	0
Sycp1	765.2	441.704	0	0
Rpl30-ps9	764.397	0	0	0
Npat	763	1916	0	0
Dmxl1	763	1608	0	0
Wipi2	763	793.877	0	0
Smndc1	763	646	0	0
Vps4b	762	1081.48	0	0
Cit	761	1067.56	0	1
Zcchc14	760.653	300.596	0	0
Cacul1	760	1434.82	0	0
Ptpn4	759.671	1117.99	0	0
Bclaf1	758.756	399.589	0	0
Ddx52	758	264	0	0
Zfp334	757	517	0	0
Ap4b1	757	192	0	0
Chd1	756	1533	0	0
Rrn3	756	980	0	0
Smad4	754.47	1298.46	0	0
Kansl3	754	1458	0	0
Cdk17	754	878	0	0
Usp14	753	769.135	0	0
Jagn1	752	0	0	0
Csnk2a1	749.225	1527.17	0	93
Hells	749.197	45.2011	0	0
Gm5091	749	950	0	0
Ppp1cc	748.138	438.469	0	0
Zfp664	748	1279	0	0
Tollip	748	350.914	0	0
Ctsd	748	77	0	0
Neo1	747.471	194.455	0	0
Chmp3	746	450.352	0	0
Gtpbp10	744.562	1294	0	0
Pcmtd1	744.159	1722.25	0	0
Grsf1	744	924	0	0
Trip12	742.073	73.0652	0	0
Pdcd4	742.057	1193.36	0	107
Adnp2	742	2794	0	0
Dnaja1	740.756	18.6314	0	0
Siah2	739	442	0	0
Prrc2a	738.15	694.936	0	0
Pptc7	736.45	1364	0	0
Uri1	735	171.664	0	0
Gm10282	734.512	924.358	0	0
Mlf2	733.41	900.316	0	0
Arhgap5	733.344	0	0	0
Cmtr2	733	1201	0	0
Cdv3	732.506	3098.64	0	0
Blcap	732	1242	0	0
Hsp90aa1	731.996	1143.01	0	0
Ywhae	731.159	1418.1	0	0
Limk2	731	418	0	0
Wrb	730	1365.86	0	0
Wnk1	730	678	0	0
Rps12-ps3	728.902	0.00121515	0	0
Nptn	728.892	2301.36	0	0
Fbln1	728.51	491	0	0
Ube2d3	728.249	1864.57	0	0
Aebp2	727.822	3012.84	0	0
Vps35	727	3102.73	0	0
Klf13	726	1278.48	0	0
Dpy30	726	481	0	0
Inip	726	0	0	0
Cpsf7	725	1271	0	0
Btaf1	725	720	0	0
Dcbld2	725	0	0	0
Sfpq	724.874	653	0	0
Cbx3-ps6	724.668	27.9344	0	0
Uba2	724.108	562.954	0	0
Immt	724.086	1718.84	0	0
Ptpn4	723.329	1054.94	0	0
Mcm7	723.312	1.20204	0	0
Setd1a	723	330.14	0	0
Ywhaq	722.64	0	0	0
Mfap3	722.621	353.227	0	0
Ppp3cb	721.104	890.822	0	0
Snx27	721	1654.42	0	0
Rad51	721	477.919	0	0
Tcf20	721	0.00020628	0	0
Idi1	720.881	546.589	0	0
Gm28285	720.714	912.339	0	0
Yrdc	720	1990	0	0
Tpm4	720	337	0	0
Srebf1	719.929	782	0	0
Mbd4	718	803	0	0
Chrna4	717	78	0	0
Rtn4	715.872	0	0	0
Zfp638	714.669	1153.42	0	0
Ldlrad3	714	1808	0	0
Ddi2	714	923	0	0
Rab7	713.314	0	0	0
Csde1	713.02	0.951578	0	0
Hspd1	713	2672.84	0	109
Suco	713	2547.72	0	0
Gosr2	713	794	0	0
Spcs3	712	1286	0	0
Pja2	712	441	0	0
Ccndbp1	712	144	0	0
Psap	712	144	0	0
Mbtd1	711.667	252.963	0	0
Cdc5l	711.535	815.815	0	0
Fdft1	710.009	606.025	0	0
Tfam	710	1231.44	0	0
Haus6	710	660.218	0	0
Mtr	709.847	334.84	0	0
Laptm4a	709	2245	0	0
Cisd2	709	2076.97	0	0
Gm7536	708.543	806.813	0	0
Ndufa5	708	1910.71	0	0
Sh3pxd2a	707.926	173.99	0	0
Wdr45b	707	653	0	0
Krcc1	706	1615	0	0
Eml4	706	1580	0	0
Pnrc1	706	1469	0	0
Mib1	705.456	11.3957	0	0
Cacybp	705	1467	0	0
Gnai2	704.648	98.7489	0	0
Pum1	704.5	1231.79	0	0
Pum1	704.5	1231.21	0	0
Kdm2a	704.246	1572.12	0	0
Cbx5	703.444	484.095	0	0
Bora	702	569.916	0	0
Trim44	700	1092	0	0
Socs3	700	630	0	0
Stag1	700	200.826	0	0
Hipk1	700	50.2523	0	0
Ppp1r2	699.529	497.316	0	0
Yap1	698.878	1203	0	0
Cdc27	698	598.4	0	0
Vamp4	697	0	0	0
Rps24	696.607	696.127	0	0
Tpr	696.233	0.000164786	0	1.97597
Fnbp1l	695.983	923	0	0
Chd4	695.244	240	0	0
B230219D22Rik	695	2174.25	0	0
Ccdc32	695	145	0	0
Srpr	694	463	0	0
Tdp2	694	0	0	0
Dnajc8	693	1413	0	0
Fam208a	693	694.945	0	0
Samd8	693	432.206	0	0
Rest	692.999	866.999	0	0
Tmem30a	691.985	0	0	0
9530068E07Rik	691.791	364.845	0	0
Tubgcp5	691.455	409.056	0	0
Sp4	691	1393	0	0
Otulin	691	471	0	0
Fam32a	691	178	0	0
Dact1	691	54	0	0
Papolg	690.278	1591.36	0	0
Atf7ip	690	615	0	0
Eif4a1	688.71	1832.35	0	0
Aasdhppt	688	871	0	0
Paip1	688	756.64	0	0
Dhx9	687.667	400.056	0	0
Lysmd3	686.23	167.244	0	0
Atp6v0c	686	1762	0	0
Phf23	686	691	0	0
Spopl	685.04	221.977	0	0
Lrrc8b	683	160	0	0
Polr2k	682.479	552.385	0	0
Psme3	682	147.256	0	0
Fem1b	681	752	0	0
Dhx40	681	174	0	0
Rlf	680	1480	0	0
Washc4	679.168	672.51	0	0
Wdr43	679	1324	0	0
Socs7	679	630	0	0
Usp37	678.996	878.967	0	0
Tug1	678.793	485.134	0	19
Ric1	677.766	0	0	0
Vav2	677	750	0	0
Axin1	677	658	0	0
Gm28036	677	240.585	0	0
Armc1	676	1006	0	0
Tdg	675.909	599.128	0	0
Rps21	675.866	1781.86	0	0
Ift52	674	153	0	0
Pafah1b1	673.938	1559.88	0	0
Arcn1	673.755	462.888	0	0
Zranb1	673.582	0	0	0
Gli3	673	426.689	0	0
Amot	673	69	0	0
Mael	672.055	848.055	0	0
Spire1	672.051	0	0	0
Tmem263	671	1095	0	0
Poglut1	671	884.986	0	0
Gbp10	670.705	0	0	0
Cd274	670	2281.89	0	2
Mapk14	670	845	0	0
Wdr1	669	1196	0	2
Pin1	668.948	527	0	0
Mbd5	668	325.12	0	0
Stard4	667.976	1125.64	0	0
Sypl	667	3070.88	0	0
Scml2	665.84	0	0	0
Ptpn1	665	580	0	0
Tex15	664.962	226.607	0	0
Tsg101	663	804	0	0
Ccdc47	663	724	0	0
Tbc1d12	663	219	0	0
Lats2	662.742	494	0	0
Rabggtb	662	498	0	0
Agpat5	661	899.673	0	0
Prkar2b	660	312	0	0
Fmr1nb	660	302.417	0	0
Ccni	659.397	1731.39	0	0
Ptbp1	659	1198.25	0	0
Epm2aip1	658.326	1165.22	0	0
Nbeal1	657	1741.18	0	0
Ppat	657	0	0	0
Fam102a	656	289	0	0
Taf4	654.975	1072.97	0	0
Yes1	654.184	2693	0	0
Sfr1	653	1227	0	0
Rps2-ps10	651.356	1501.98	0	0
Cxxc5	651	1372	0	0
Mynn	650.688	297.396	0	0
Mepce	650	362	0	0
Rabep1	649.874	116.644	0	0
Papd5	649.003	1055.06	0	0
Ube2z	649	816	0	0
Gm25099	648.567	1365.04	0	217.428
Gm6472	647.943	452.401	0	0
Prpf38b	647.446	150.102	0	0
Gm10352	647.289	694.336	0	0
Snrpn	646.209	475	0	0
Unc13b	646	78.7765	0	0
Mdm4	645.835	383.569	0	0
D230025D16Rik	645	428	0	0
Eif4ebp2	644	1190	0	0
Kmt5a	644	872.49	0	0
Nadk2	644	481.493	0	0
Snrpg	643.339	269.511	0	0
Polr3h	643	596	0	0
Rtn3	642.42	0	0	0
Nop58	642.233	1617.6	0	0
Hoxb3	642	230	0	0
Rmnd5a	641.218	2162.38	0	0
Zfp715	641	937	0	0
Maea	641	855	0	0
Gnl1	641	453	0	0
Fam220a	640.423	610.262	0	0
Chic2	640	807	0	0
Clptm1l	640	756.946	0	0
Zfp507	640	537	0	0
Nek7	640	224.668	0	0
Stk38l	638.725	959.977	0	0
Fbxl14	638	1813	0	0
Zfp941	638	546	0	0
Herc1	637.351	442.535	0	0
Zdbf2	637	1240	0	0
Nf1	636.82	71.2575	0	0
Grip2	636.776	661	3	87
Rn7s1	636.067	887.668	2.70037	147.942
Rn7s2	636.067	887.668	2.70037	147.942
Kmt5b	635.949	0	0	0
Mageb4	635.253	717.945	0	0
Uhmk1	635	292	0	0
Dhx8	635	0	0	0
Tns3	634.999	666	0	0
D3Ertd254e	634.792	482.754	0	0
Ppp1r15b	634	1416	0	0
Clic4	633	941	0	0
Hccs	633	215	0	0
1700020I14Rik	632.767	448.074	0	0
Tfdp1	632.621	1660	0	0
Dsn1	632	965	0	0
Huwe1	632	714.31	0	0
Jmy	631	1002	0	0
Fgfr1op2	631	414	0	0
Dnmt3a	630.782	208.015	0	0
Wasf1	630	345	0	0
Cpeb4	629	1388	0	0
Eif4a2	628.175	297.115	0	0
Mob1a	628.035	751.611	0	0
Stk35	628	1049	0	0
Hnrnpa3	627.497	2145.31	0	0
Cox7a2l	627.391	717	0	0
Nap1l1	627.381	746.666	0	0
Gm8624	626.291	1454.37	0	0
Gm24950	625.242	2347.1	31.0589	53.7524
Rnu2-10	625.229	2353.36	31.0589	53.7524
Gm23971	625.208	2343.58	31.0589	53.7524
Gm23849	625.208	2343.15	31.0589	53.7524
Ywhah	624.491	1737	0	0
Rlim	624.276	1109.01	0	0
Tnks	624	1211.67	0	0
Pafah1b2	624	1010.13	0	0
Stam2	624	409	0	0
Eif2s3x	623.005	825.461	0	0
Ptges3	622.23	563.315	0	0
Fmnl2	621.985	547.989	0	0
Rps3	621.922	2232.26	0	0
Sf3b3	621.765	612	0	0
Dhtkd1	621	181	0	0
Mkrn1	620.373	328.483	0	0
Rad21	620	2934	0	0
Swt1	619	625.859	0	0
Mapk6	618.599	0	0	0
Lnpep	618	554	0	0
Cct8	617.8	0	0	0
Ahsa2	617.533	642.517	0	0
Fnbp4	617	167	0	0
Osbpl9	616.988	149.961	0	0
Dennd4c	616.766	356.054	0	0
Ino80	616.54	670	0	0
Pias4	616.47	647	0	0
Dkk3	616	1082	0	0
Pdcl3	616	300	0	0
Pip4k2b	616	49	0	0
Cbx1	615.084	2698.89	0	0
Nol6	615	1165	0	0
Kifap3	615	672	0	0
Nanos2	615	557	91	0
Rnu11	615	550	0	291
Ube2v1	615	476.634	0	0
Ubtd2	614	938	0	0
Trnt1	614	512.158	0	0
Slc20a1	614	0	0	0
Cntfr	614	0	0	0
Pisd	613.918	0	0	0
Cpsf3	612.197	0	0	0
Cbx4	612	1580	0	0
Hpcal1	612	350.403	0	0
Cep170	612	20.2892	0	0
Dbi	611.891	645	0	0
Polq	611	510	0	0
Fermt2	611	373.845	0	0
Ctdspl2	610.716	528.183	0	0
Atp5b	610.323	425.164	0	0
Nde1	610	695.93	0	0
Gm7292	609.959	449.46	0	0
Ttc1	609	406	0	0
Yipf4	607	1083	0	0
Dusp1	607	637	0	0
Mettl23	606	940.818	0	0
Tmem41b	606	99	0	0
Tbck	605.568	205.305	0	0
Kpna3	605	1200	0	0
Sdc4	603.723	892.377	0	0
Gid4	603.685	2166.35	0	0
Itgb1	603	1064.58	0	0
Snu13	603	644.602	0	0
Ranbp3	603	206	0	0
Usmg5	602.456	567.594	0	0
Wapl	602.407	143.468	0	0
Lsm12	601	1256.66	0	0
Champ1	600.992	684.993	0	0
Caprin2	600	0	0	0
Zfp513	599.919	891.901	0	0
Zbtb14	599	0	0	0
Ino80d	597.809	1081.05	0	0
Tmem126b	596.563	197.797	0	0
Wdr6	596	471	0	0
Gm2a	596	353	0	0
Pex19	595.999	294.769	0	0
Cd2bp2	594.922	1198.9	0	0
Creb1	594.686	790.28	0	0
Rnf115	593	978	0	0
Lamc1	593	488	0	0
Etaa1	592.979	1859.86	0	0
Anapc11	592.685	375	0	0
Morc3	592.118	0	0	0
Lrp12	592	901	0	0
Agps	592	354.002	0	0
Ddx17	591.299	1083.42	0	0
Ndfip1	591	73	0	0
Efna3	591	0	0	0
Spg20	591	0	0	0
Ddx19a	590.95	730.978	0	0
Tcerg1	590.629	0	0	0
Lin28b	590	790	0	0
Cbwd1	590	612	0	0
Fyttd1	589.45	1664.35	0	0
Oxsm	589	190	0	0
Plod1	588	451	0	0
Max	587.991	2786.97	0	0
Ss18	587.626	651.792	0	0
Arid2	587.452	158.652	0	0
Atp2c1	587.373	770.649	0	0
Ube2h	587	1204.37	0	0
Fpgt	587	976	0	0
Foxp1	587	516.384	0	0
Gigyf1	587	435	0	0
Mbd6	586.713	87	0	0
Pogz	585	157.622	0	0
Cttnbp2nl	584	1329	0	0
Edem1	584	474.912	0	0
Gas2l3	583.881	0	0	0
Pptc7	583.55	0	0	0
Ube2d3	582.912	666.951	0	0
Zik1	582	592	0	0
Smc6	581.811	0	0	0
Cebpg	581.122	625.098	0	0
Sertad2	580	829	0	0
Hsd17b7	580	454	0	0
Zfp740	579.114	192.813	0	0
Pfdn4	579	611	0	0
Tef	579	0	0	0
Nudt5	578.888	482.043	0	0
Abhd13	578	941	0	0
G3bp1	578	714	0	0
Jun	578	654	0	0
Hnrnpc	578	364.396	0	0
Piwil4	578	0	0	0
Klf16	577	1092	0	0
Usp31	577	772.136	0	0
Gm10053	577	111.973	0	0
Msmo1	576.436	752.745	0	0
Gm9531	576.17	1450.9	0	1
Cct5	576.14	259.037	0	0
Zfp62	576.114	738.099	0	0
Gm26917	576	71	0	0
Cnot7	576	7.98254e-06	0	0
Ube2d1	575	1167	0	0
Cant1	575	862	0	0
Cnih1	574.778	2410.15	0	0
Ppm1b	574.23	726	0	0
Srpk2	574.127	227.144	0	0
4930447C04Rik	574	1085	0	0
Kmt2c	574	0	0	0
Edrf1	573.464	0	0	0
Zfp1	573	708	0	0
Calr	573	620	0	0
Mpv17l	572.949	0.0257771	0	0
Uso1	572.731	251.245	0	0
Papola	572.386	1003.97	0	0
Nckap1	572	1714	0	1
Trim35	572	269	0	0
Unc50	572	0	0	0
Cggbp1	571.992	1459	0	0
Fam120a	571	606	0	0
Midn	571	316	0	0
Med1	570.845	498.723	0	0
Tmem209	570	279.432	0	0
Lcor	570	0	0	0
Rps25	569.324	502.524	0	0
Amn1	569	13.5332	0	0
Asnsd1	568.244	0	0	0
Dbf4	568.007	887.437	0	0
Eif3j2	568	1310	0	0
Mir1983	568	1026	0	0
Bnip3	568	693	0	0
Gtf2e1	568	692	0	0
Akap11	567.828	667.727	0	0
Caprin1	567	521.437	0	0
BC005537	566.371	969.785	0	0
Syce1	566	299	0	0
Mgrn1	565	736	0	0
Rbm6	564.831	883.057	0	0
Nsd1	564.43	740.17	0	0
Plxna1	563	536	0	0
Surf6	562.032	66.4682	0	0
Rbm15	562	470.81	0	0
Alg13	561.338	0	0	0
Timm17a	560.838	609.139	0	0
Srrm1	560.212	547	0	0
Phf20	560	701.713	0	0
Ids	560	316	0	0
Arel1	560	183.315	0	0
Trp53bp1	560	118	0	0
Apc	558.497	0	0	0
Pip4k2c	558	1133	0	0
Tmeff1	558	0	0	0
Haus3	557.626	940.701	0	0
Gm5601	557.596	623.886	0	0
Nap1l1	557.545	1058.3	0	0
1700066M21Rik	557.506	888.7	0	0
Ubn2	557.282	0	0	0
Brd4	557.277	1041.93	0	2
Ncoa1	557	0	0	0
Pcmtd2	557	0	0	0
Ap1ar	557	0	0	0
Cenpf	556.966	435.591	0	0
Uchl3	556.878	956.383	0	0
Ctdsp2	556	532.996	0	0
Pfdn6	556	314	0	0
Rad54l2	555	1169	0	0
Dctn2	555	882	0	178
Akt1s1	555	357	0	0
Sc5d	555	0	0	0
Zfp638	554.812	0	0	0
Gm17066	554.613	4.08476e-08	0	0
Zfp445	554.116	584	0	0
Smad1	554	1595	0	0
Zcchc14	553.347	699.984	0	0
Psma3	553.108	550.175	0	0
Nmt1	553	707	0	0
Foxk2	553	686	0	0
Tmem60	553	98	0	0
Gprin2	553	26	0	0
C77080	552.899	394.507	0	0
Ugdh	552.872	260.947	0	0
Tomm70a	552	1014	0	0
Ap1g1	551.785	1475.86	0	0
Ube2e1	551	958	0	0
Timm29	551	958	0	0
Inip	551	0	0	0
Bmp2k	550.807	743.783	0	0
Srsf6	550	322.34	0	0
Cct2	549.379	0	0	0
Tmem138	549	875	0	0
Zfp609	549	226	0	0
Tra2a	548.431	1162	0	0
Slc25a44	547.479	364.008	0	0
Serinc5	547	776	0	0
Irf2bpl	547	607.868	0	0
Zfr	546.931	671	0	0
Ralgps2	546.364	6.11876	0	0
Gm527	546	1222	0	0
Ypel5	546	788	0	0
Ttll4	546	43	0	0
Tmed7	545.53	2211	0	0
Smchd1	545	843	0	0
Mtfr1l	545	196.816	0	0
Traf2	544.293	398.474	0	0
Ensa	544	235	0	0
Birc2	544	1.4552e-06	0	0
Vps18	544	0	0	0
Asxl1	543.859	948.25	0	0
Tra2a	543.569	4.21535e-05	0	0
Numb	542.997	1076	0	0
Dkc1	542.987	1122.53	0	0
Bcl9	542	656	0	0
Golt1b	541.89	315	0	0
Arhgap5	541.656	1183.92	0	0
Ddit4	541	2144	0	0
4931406P16Rik	541	966.416	0	0
Gjc1	540.947	615.949	0	0
Pik3ca	540.43	266	0	0
Zbed4	540	857	0	0
Gm6741	540	283	0	0
Cetn3	540	0	0	0
Hdac1	539	1313.47	0	0
Mbnl2	539	1058	0	0
Mbip	539	604	0	0
Ddx23	538	848.009	0	9
Rpl4	537.768	645.88	0	0
Atr	537.325	257.403	0	0
Zbtb5	537.216	0	0	0
Zfp622	536.765	395.414	0	0
Gpalpp1	536.139	112.894	0	0
Kdm5a	535.645	2114.52	0	0
Acsl4	535.46	0	0	0
Qk	535	1378	0	0
Nt5c2	535	389	0	0
Trim41	535	128.253	0	0
Mxi1	535	0	0	0
Erp29	534.848	808.788	0	0
Zfp770	534	1738	0	0
Zcchc7	533	832.431	0	0
Add1	533	300	0	0
Ripk4	533	146	0	0
Nupl1	533	133	0	0
Nfyb	532.421	556.097	0	0
Rnf7	532.352	1472.94	0	0
Dennd1a	532	667	0	0
Tmem55a	532	420	0	0
Ap3s1	531.248	512.981	0	0
Mef2a	531.05	0	0	0
Atxn7l3b	531	989	0	0
Polr2a	531	437.571	0	0
Parp12	531	396	0	0
Glud1	530.873	1208	0	0
Limd2	530	0	0	0
Sfmbt1	530	0	0	0
Eif1	529.072	302.696	0	0
Cabin1	528	300	0	0
Xlr4a	527.836	395.918	0	0
Gpbp1	527.23	991.979	0	0
Bicral	527	431	0	0
Nefh	527	178	0	0
Chtop	526.15	1008.35	0	0
Hp1bp3	526.08	314.145	0	0
Vdac1	526	1366	0	0
Ufm1	526	902	0	0
Phf21a	526	737.331	0	0
Nhsl1	526	0	0	0
Taf1	526	0	0	0
Fads1	525	629	0	0
Srpk1	524.652	760.412	0	0
Gm42936	524.005	0	0	0
Sugp1	524	373	0	0
Tuba1a	523.597	1708.37	0	0
Tex11	523	158.199	0	0
Fkbp1a	522.873	0	0	0
Hmgb1	522.742	434.99	0	0
Actl6a	522	994	0	0
Arhgap28	522	27	0	0
Tfrc	521.611	2072.29	0	0
Fgfr1	521.525	0	0	0
Ccng2	521	770	0	0
Tgfbr1	521	737	0	0
Slc45a4	521	334.658	0	0
Prr14l	521	298.025	0	0
Gtpbp4	520.654	718.379	0	0
Rbm18	520.139	1156.07	0	0
Hnrnpu	520.061	1001.82	0	0
Hnrnpu	520.061	999.024	0	0
Mpp5	520	1295	0	0
Nedd4	519	923.374	0	0
Pramel1	519	781.946	0	0
Pramel1	519	769.054	0	0
Bag2	519	361	0	0
Pcnx4	519	320	0	0
Gm14539	518.544	685.406	0	0
Gm23143	518.119	424.617	3.29103	0
Arhgap35	518	537.722	0	0
Fasn	518	0	0	0
Ngly1	517	0	0	0
Fbxw7	517	0	0	0
Zzz3	516.063	244.045	0	0
Gm26377	516.031	238.497	0	0
C2cd5	516	401.081	0	0
Rpl39	516	289	0	0
Trio	515	323	0	0
Stx7	515	252	0	0
Csde1	514.996	0	0	0
Golga3	514.983	474	0	0
Pigm	514	387	0	0
Abi1	513	1061.63	0	0
Mrpl4	513	162	0	0
Atp5o	513	7.64427	0	0
Stt3a	512.093	426.586	0	0
Pnpla8	512.084	1211.02	0	0
Cir1	512	413	0	0
Sohlh2	511	407	0	0
Ybx1	511	35.8958	0	0
Haus2	511	6.09017	0	0
Zfp318	510.747	438.893	0	0
Bcl2l11	510.049	615	0	0
Armc8	510	725	0	0
Nup160	510	116.379	0	0
Arl14ep	509.974	336.332	0	0
Akap12	508.667	761.179	0	0
Naa30	508.194	528.523	0	0
Ski	507	1125.25	0	0
Atp6v1b2	507	728.871	0	0
Sumf1	507	320	0	0
Eif4a2	506.996	0	0	0
Lrig1	506.831	99.0172	0	0
AI987944	506.215	0	0	0
Ncoa4	506	593.677	0	0
Gm48168	505.417	983.765	0	0
Arl14epl	505	835	0	0
Dlgap1	505	199.266	0	0
Atxn7l3	504.995	211.998	0	0
B3galnt1	504	392	0	0
Mms22l	503	453	0	0
Ap3d1	500.964	564	0	0
Maml1	500	738	0	0
Spop	500	674	0	0
Atp5e	500	249	0	0
Rif1	500	0	0	0
Klf10	499	1123.39	0	0
G2e3	498.267	0	0	0
Ssr3	498.262	905.931	0	0
Naca	498.072	107.519	0	0
Mrpl12	498	0	0	0
Rps15a	497.726	411.643	0	0
Bri3	497	353	0	0
Zfp160	497	34	0	0
Ikbkg	497	0	0	0
Pkm	496.648	98.2591	0	0
Vegfa	496.385	290	0	0
Igf2bp2	496.322	563.987	0	0
D930016D06Rik	496.081	0	0	0
Pdcd6ip	496.073	731	0	0
Scd3	495.115	124.346	0	0
Cldn12	495	1412	0	0
Sec24a	495	293	0	0
Zfp706	494.791	791.875	0	0
Urb1	494.728	226	0	0
Usp12	494.683	472	0	0
Prkci	494.029	1436.97	0	0
Trib1	494	45	0	0
Ttc39b	494	2.30451	0	0
Celf1	493.369	165.965	0	0
Sike1	493.047	208.369	0	0
Trip13	493	534.292	0	0
1810058I24Rik	493	462.924	0	0
Esf1	493	376	0	0
Celf1	492.95	165.963	0	0
Cul3	492.885	0	0	0
Nbea	492.825	59	0	0
Mia2	492.694	0.000188016	0	0
Zfp12	492.618	1190.82	0	0
Thnsl1	492.512	0	0	0
Uhrf2	492	490.55	0	0
Gm4332	491.348	1674.59	0	0
Sun2	491.228	220	0	0
Ddah2	491	1177	0	0
Zfp317	491	0	0	0
Mfn1	490.933	304.231	0	0
Zfp449	490	113	0	0
Rai14	489.563	1212.08	0	0
Eny2	489	802.148	0	0
Phf13	489	576	0	0
Gcsh	489	0	0	0
Nol10	488.093	475.884	0	0
Cdc40	488	803	0	0
Ap2m1	487.392	1317.54	0	0
Slc12a2	487	954	0	0
Rnf103	487	743	0	0
Bicc1	487	400	0	0
Irx2	487	364.545	0	0
Lin54	486.916	264.262	0	0
Gm35315	486.275	95.3609	0	0
Nmd3	486.269	251.999	0	0
Ncoa2	486	1120	0	0
Lpcat1	486	1099.16	0	0
Smoc1	486	419	0	0
Tpst2	486	0	0	0
Arhgef17	485.311	1.75203	0	0
2610507B11Rik	485.219	838.836	0	0
Rnf126	484.734	0	0	0
Sbno1	484.087	44.7401	0	0
Hoxb7	484	435	0	0
Celf4	484	0	0	0
Dnaja2	483.744	668	0	0
Cops2	483.221	335.348	0	0
Bfar	483.221	192	0	0
Cd164	483.058	2120	0	0
Phf20l1	483	810	0	0
Junb	483	179	0	0
Leo1	482	662.963	0	0
Usp49	482	546.541	0	0
Cenpi	482	1	0	0
Stxbp3	481.509	718	0	0
Akap1	480.998	869.997	0	0
Rnf11	480.146	1915	0	0
Tmem170b	480	588	0	0
Fn1	480	71	0	0
Eps15	479.8	203.347	0	0
Nsfl1c	479.432	474.672	0	0
Gm14681	479.333	911.506	0	0
Bicd2	479.209	0	0	0
Ddx4	479	1485	0	0
Plekhf2	479	1028	0	0
Ing3	479	429	0	0
C1galt1c1	479	81	0	0
Dyrk2	478.919	830	0	0
Gm10031	478.029	126.81	0	2
Zdhhc5	478	750	0	0
Mmgt2	478	516.767	0	0
Zfp871	478	475.558	0	0
Dtnbp1	478	38	0	0
Rbmxl2	478	0	0	0
Nipa2	477.698	445.64	0	0
Rilpl1	477.345	919	0	0
Nudcd1	477.061	163.272	0	0
Cnot8	477	883	0	0
Cpne3	476.104	823.495	0	0
Zc3h6	476	548.867	0	0
Irgm1	476	465	0	0
Hspe1	475.763	462	0	0
Klhl12	475.493	1162	0	0
Zfand3	474.97	456.854	0	0
Dynll1	474	909.617	0	0
Zscan26	474	404	0	0
Ankrd50	474	0	0	0
Qrich1	473	2795.33	0	0
Bmpr2	473	1671	0	0
Dnajc28	473	110	0	0
Mef2a	472.95	653	0	0
Eif1a	472.867	574.636	0	0
Rfx7	472.86	0	0	0
R3hdm1	472.827	447.286	0	0
Rpl10a-ps1	472.745	194.896	0	0
Ttc9c	472.659	202.051	0	0
Vcpip1	472	972	0	0
Tpd52l2	472	68.5504	0	0
Zfp410	472	0	0	0
Vkorc1l1	471	1308	0	0
Gm9843	471	208	0	0
Tpt1-ps3	470.035	50.4575	0	0
Snx13	469.955	322.188	0	0
Ran	469.801	383	0	0
Hnrnpdl	469.532	0	0	0
Ddx3x	469.438	694.786	0	0
Fopnl	469	1429.34	0	0
Ccne2	469	1201	0	0
Pcgf2	469	952.958	0	0
Tbca	469	718	0	0
Stpg1	469	144	0	0
Znrf1	469	0	0	0
Usf3	468.974	0	0	0
Snap23	468.673	321.842	0	0
Tuba3b	468.298	193.752	0	0
Atp1b3	468	1280.35	0	0
Dync1i2	468	647.692	0	0
Hmgxb4	468	248	0	0
Spata13	468	229.299	0	0
Gm6376	468	0	0	17.1368
Zfp597	467.158	228.577	0	0
Mob4	467.067	2.38019	0	0
Eif4enif1	467	1412	0	0
Mphosph6	467	578.219	0	0
Yod1	467	435.224	0	0
Lrif1	467	293.998	0	0
Srp19	467	0	0	0
Cep57	467	0	0	0
Smap1	466.855	449.154	0	0
Nf1	466.18	1104.74	0	0
Fbxl20	466	1051	0	0
Sertad3	466	381	0	0
Ppp4c	466	0	0	0
Rsl1d1	465.124	4819.72	0	0
Gm15879	465.073	789.199	0	0
Tanc1	465	858.69	0	2
Acvr1b	465	380	0	0
Prkcsh	465	275	0	0
Rmnd5a	464.782	140.622	0	0
Cars	464.536	196.993	0	0
Gm10330	464.396	255.19	0	0
Tug1	464.207	109.812	0	0
Rbbp6	464	460	0	0
Tmem199	464	368.596	0	0
Brwd1	463.807	0	0	0
Sesn3	463.381	237.164	0	0
Actr3	463	852.55	0	0
Zfp945	463	585.062	0	1
Ubox5	463	35	0	0
Nek1	462.283	434.116	0	0
Nisch	462.253	136	0	0
Chp1	462	531	0	0
Ptdss2	462	38	0	0
Dlst	461.008	150.096	0	0
Cdc23	461	1076	0	0
Hjurp	461	812	0	0
Capzb	461	765	0	0
Xiap	461	593	0	0
1600012H06Rik	461	582	0	0
Rnf149	461	426	0	0
Polr3f	460.881	35.8	0	0
Fam104a	460	458	0	0
Ube2m	460	365.88	0	0
Slc43a3	460	0	0	0
Stau1	459.943	1219.88	0	0
Orc5	459.931	712.91	0	0
Coq10b	459.869	575	0	0
Rev3l	459.782	0	0	0
Gon7	459.08	319	0	0
Pcgf6	459	425	0	0
Cutc	459	119	0	0
Mmadhc	459	0	0	0
Palb2	459	0	0	0
Tcf4	458.406	1720.77	0	0
2410141K09Rik	458.298	550.775	0	0
Phip	458.145	1404	0	0
Impad1	458	1097	0	0
Ncl	458	371.751	0	0
Micu3	458	230	0	1
Tfg	457.712	994.577	0	0
Rspry1	457	388.158	0	0
Tulp3	457	355.984	0	0
Hyal2	457	105.704	0	0
Map4k4	456.999	0	0	0
Rnf121	456.451	0	0	0
Hspa8	456.065	374.165	0	0
Gm15262	456	864	0	0
Hdgfl3	456	479.171	0	0
Rngtt	456	406.625	0	0
Zbtb41	455.61	1403	0	0
Asnsd1	455.225	282.991	0	0
Necap1	455	1330.99	0	0
Gpx4-ps2	455	121.34	0	0
Pdk3	455	36	0	0
Ssh2	455	0	0	0
Pgpep1	454.918	11.3225	0	0
Pik3r3	454.783	626	0	0
2610001J05Rik	454.49	0	0	0
Msl3l2	454.414	0	0	0
Map3k7	454.172	1267	0	0
Gm6807	454.142	0	0	0
Acsl3	454.133	980.368	0	0
Rny3	454	2151	0	0
Bmpr1a	454	671	0	0
Dync1li2	454	0	0	0
Bend4	453.996	467.732	0	0
Xlr5c	453.492	0	0	0
Rsrc2	453.236	35.1201	0	0
Manf	453	1549	0	0
Ints12	453	704	0	0
Bri3bp	453	529	0	0
Ube2q2	452.479	1162	0	0
Casc3	452	841.821	0	0
Sdf2	452	283	0	0
Brms1l	452	210	0	0
Tnpo1	451.268	449.019	0	0
Fbxl3	451.207	2064	0	0
Dyrk3	451	614	0	0
E2f6	451	84	0	0
Pcna	450.518	63	0	0
Cep120	450	328	0	0
Ccdc71l	450	287	0	0
Ipo13	450	61	0	0
Ncoa6	449.56	764	0	0
Gdpd1	449	350	0	0
Fosl2	449	37.754	0	0
Gmeb1	449	0	0	0
Rsrc2	449	0	0	0
Mios	448	752	0	0
Itch	448	673.639	0	0
Dennd4a	447.461	4.30343	0	0
Klhdc10	447.149	813	0	0
Chchd2	447	434	0	0
Tdrd12	447	153	0	0
6330403K07Rik	447	0	0	0
Pdik1l	446.791	780	0	0
Fndc3a	446.326	553	0	0
Fbxo33	446	1223.7	0	0
Lrwd1	446	909	0	0
Piwil2	446	849	0	0
Dcun1d2	446	462.876	0	0
Sar1a	446	432.613	0	0
Dnajc7	446	0	0	0
Fbxo45	445	1311	0	0
Igf1r	445	1151	0	0
Eea1	445	847	0	0
Sptssa	445	590.216	0	0
Cox15	445	25.7413	0	0
Mgll	445	0	0	0
Dgkd	444.673	140.576	0	0
Kpna2	444.158	1089.86	0	1
Snx30	444.118	0	0	0
Bahd1	444	1355	0	0
Med18	444	264	0	0
Nab2	444	41.2504	0	0
Ptch1	443.569	306.855	0	0
Larp4b	443.072	0	0	0
Ezr	443	883	0	0
Tgs1	442.555	520.965	0	0
Tmem33	442.113	51.3021	0	0
Ndufc1	442	190.822	0	0
Impdh2-ps	442	167.9	0	0
Mmgt1	442	98	0	0
Uqcr10	442	0	0	0
Malat1	441.464	15.5826	0	255
Ncbp3	441.345	202.668	0	0
Plagl2	441	789	0	0
Bcl10	441	627	0	0
Ero1l	441	313.803	0	0
Ercc6l2	441	148	0	0
Ythdf1	440.894	597.66	0	0
Rpl8	440.621	588.839	0	0
Crebbp	440.558	0	0	0
Wdr81	440.41	0	0	0
Msi2	440.289	788.891	0	0
Creb3	440	0	0	0
Gid4	439.315	172.242	0	0
Sumo1	439.118	738.132	0	0
Nampt	439	627	0	0
Arap2	439	325	0	0
Atpaf1	439	287	0	0
Msh2	438.865	358	0	0
Rap2c	438	228	0	0
Tbc1d22b	437.931	0	0	0
Gm18336	437.67	126	0	0
Ighd	437.325	81	0	0
Lrrc58	437.093	1272.88	0	0
Dirc2	437	224.049	0	0
Fam20b	437	0	0	0
BC048403	437	0	0	0
Zc3h12a	436.752	1.00831	0	0
Asz1	436	227	0	0
Ankrd40	435.955	572	0	0
Atm	435.661	0	0	0
Zfp707	435.509	282.195	0	0
Arhgap32	435.15	0	0	0
Oxsr1	435.033	341	0	0
Stard7	435	447.809	0	0
Irf9	434.625	474	0	0
Nck2	434.445	284	0	0
Zc3h15	434	96	0	0
Dzip3	433.841	895.269	0	0
Cdan1	433.589	0	0	0
Fktn	433.512	0	0	0
Fam8a1	433	1215	0	0
Rab35	433	836	0	0
Ptpn2	433	0	0	0
Fbxo11	433	0	0	0
Ralgps2	432.971	954.141	0	0
Smarca5	432.709	0	0	0
Pole4	432.633	0	0	0
Zfp131	432.553	900.198	0	0
Lpin2	432.323	32.5488	0	0
Slc35b3	432	499	0	0
Thumpd1	432	0	0	0
Exoc5	431.941	1.41509	0	0
Rps15a-ps6	431.167	8.89421	0	0
Cnep1r1	431.159	0	0	0
Exog	431	78.9642	0	0
Frmd6	431	24	0	0
Lin54	430.168	0	0	0
Prkd3	430	708.037	0	0
Rad54l	430	113	0	0
Pkig	430	0	0	0
Igsf3	429.969	1050.79	0	0
Nfyc	429.298	721	0	0
Sbno1	429.267	0	0	0
Rnf14	429	2354	0	0
Spdl1	429	1429	0	0
Chst14	429	168	0	0
Phtf2	428.948	332.713	0	0
Gsk3b	428.94	563.855	0	0
Socs6	428.612	137.478	0	0
Cbx2	428	789	0	0
Natd1	428	514	0	0
Alkbh4	428	302	0	0
Ormdl3	428	203	0	0
Tcp11l2	427.48	1425	0	0
Chtop	427.137	509.652	0	0
Rere	427.124	717.119	0	0
Elovl5	427	1618.57	0	0
Zfp710	426.223	306.232	0	0
Tiprl	426.164	301.71	0	0
Cks1b	426	1119.87	0	0
Npm3-ps1	426	608.15	0	0
Cmtm6	426	354	0	0
Tusc2	426	342.999	0	0
2900060B14Rik	425.314	37.5576	0	0
Erap1	425	779.265	0	0
Psip1	425	289.62	0	0
Luc7l2	424.5	243.853	0	0
Tsc22d2	424.464	83.3626	0	0
Gm15128	424.153	675.971	0	0
Aftph	424.048	1422	0	0
Arf5	424	729	0	0
Vapb	424	472	0	0
Rdx	424	0	0	0
Snx17	424	0	0	0
Ak4	423.891	743.736	0	0
Tmcc1	423.197	0	0	0
Pex11a	423	278	0	0
Slc7a5	423	274	0	0
Gskip	423	188	0	0
Pomgnt1	423	0	0	0
Fundc1	423	0	0	0
Atf7	422.972	168.538	0	0
Rybp	422.31	129.087	0	0
Rpl18	422.026	0	0	0
Nkrf	422	814	0	0
Eif4e2	421.584	630.281	0	0
Nras	421.444	1406.27	0	0
Rnf20	421.018	1021	0	0
Cdh2	421	1132	0	0
Med21	421	580.462	0	0
Rb1	421	477	0	0
Tti2	421	146	0	0
Pgk1	421	0	0	0
Rragd	420.996	796.412	0	0
Usp4	420.408	0	0	0
Thap1	420	737	0	0
Prpf40a	420	476.847	0	0
Emsy	419.457	0	0	0
Nisch	419.386	0	0	0
5730507C01Rik	419.083	0	0	0
Vti1b	419	549	0	0
Utp18	419	353	0	0
Irf2bp2	419	88	0	0
Lima1	419	0	0	0
Acaca	418.582	160.719	0	0
Ube2q2	418.521	0	0	0
Eif5	418.506	291.573	0	0
Fam214a	418	334	0	0
Nae1	418	269	0	0
Jak1	418	144	0	0
Gnpda1	418	0	0	0
Tpd52	418	0	0	0
Jmjd6	417.909	0	0	0
n-R5s102	417.53	649.657	0	0
Slk	417	461	0	0
Ift74	417	0	0	0
Tpp2	416.703	0	0	0
Atr	416.243	64.4791	0	0
Cfap20	416.132	0	0	0
Irf1	416	954	0	0
Vbp1	416	730.985	0	0
Cdkn2aipnl	415	164	0	0
Tgif2	415	119	0	0
Tfb1m	415	0	0	0
Ing1	414.991	327.123	0	0
Chd7	414	558	0	0
Sec24b	413.902	121.685	0	0
Ykt6	413.87	557	0	0
Taldo1	413	158	0	0
Phip	412.855	0	0	0
Xpo1	412.284	0	0	0
Rpl7	412.266	5.5471	0	0
Osbp	412	660	0	0
Pim3	412	540.784	0	0
Spire1	411.949	1159	0	0
Olfr1307	411.285	134.234	0	0
Dbx2	411.197	331.541	0	0
Tars	411	948	0	0
Gemin7	410.831	0	0	0
Pwp2	410	660	0	0
Coa5	410	378	0	0
Mfsd2a	410	338	0	0
Cul4a	410	132.98	0	0
Crot	410	0	0	0
Msmo1	409.798	369.395	0	0
Ubap2l	409.561	150.466	0	0
Sfswap	409	437	0	0
Hs3st3b1	409	230	0	0
Depdc7	409	152.831	0	0
AU022252	408.973	538.275	0	0
Eed	408.751	0.252901	0	0
Rpl17-ps3	408.109	483.885	0	0
Kmt2c	408	1090	0	0
Rheb	408	790.61	0	0
Zbtb34	408	676	0	0
Lsm3	408	265	0	0
Fnip1	408	150	0	0
Polr2g	408	112	0	0
Srgap1	408	11.7926	0	0
Zscan18	408	0	0	0
Samd4b	407.997	1518.99	0	0
Ube2d3	407.849	0	0	0
Eed	407.773	228.761	0	0
Cgn	407.53	0	0	0
Bcas2	407.277	0	0	0
P4hb	407.075	470.065	0	0
Prkag1	407	225	0	0
Actn4	406.938	659.424	0	0
Asah1	406.834	200.682	0	0
Casc4	406.81	1638.71	0	0
Pus10	406.547	132.993	0	0
Cct2	406.519	285.442	0	0
Rfk	406	0	0	0
Akap2	406	0	0	0
Nabp1	405.853	562.965	0	0
Arhgap12	405.699	0	0	0
Rwdd4a	405.695	0	0	0
Stat3	405.557	427.204	0	0
Sipa1l3	405.376	280.502	0	0
Trappc2	405.285	0	0	0
Babam2	405.257	83.8623	0	0
Ky	405	495	0	0
Herc4	405	247.101	0	0
Zfx	405	0	0	0
Tnks1bp1	404.925	0	0	0
Mkrn3	404	178	0	0
Itsn2	404	0	0	0
Heatr3	403.166	0	0	0
Rpl15	403.147	936.114	0	0
Slc9a1	403	301	0	0
Nckap5l	403	244	0	0
Mrps30	403	224	0	0
Rffl	403	42.2292	0	0
Iars	402.907	160.865	0	0
Cox5a	402.843	351	0	0
Pmpca	402.812	1.11386	0	0
Hnrnpd	402.809	36.5266	0	0
Gm47031	402.636	427.1	0	0
Cdc26	402.449	318.187	0	0
Cdon	402	515	0	0
Cep76	402	250	0	0
Efnb2	402	0	0	0
Bag6	402	0	0	0
Eif5	401.939	205.113	0	0
Setd3	401.605	296.28	0	0
Abhd10	401	437	0	0
Gm24863	400.454	19.2327	0	1.13288
Otud7b	400.405	641.858	0	0
Trim33	400.403	1322.57	0	0
Gm527	400	976	0	0
Qars	400	186	0	0
Rhno1	400	81	0	0
Yipf5	399	804	0	0
Tet3	399	676	0	0
Rab9	399	565	0	0
9530077C05Rik	398.547	0	0	0
Dusp18	398.391	466	0	0
Gm13192	398.3	3.72774	0	0
Hnrnpul1	398.039	167	0	0
Atad1	398	759	0	0
Zfp385a	398	207	0	0
Abi2	398	141.665	0	0
Copa	398	108.739	0	0
Gm20604	398	37.0695	0	0
Sec16a	397.839	0	0	0
Tmem38b	397.762	1121.15	0	84.1613
Tank	397.75	170.98	0	0
Pcbp2	397.621	0	0	0
Ergic2	397.574	0	0	0
Ube2k	397.4	286.121	0	0
Setd3	397.308	71.9536	0	0
Ppp1r3d	397	0	0	0
Exo5	397	0	0	0
Adpgk	396.989	380.991	0	0
Eif5a	396.786	277.322	0	0
BC003331	396.103	0	0	0
Bcl6	396	371	0	0
Sh2b1	396	0	0	0
Nktr	395.865	829.715	0	0
Txndc5	395	576	0	0
Cdt1	395	551	0	0
Ugt8a	395	368	0	0
Slc35f2	395	0	0	0
Rack1	394.881	21.2937	0	0
Rev3l	394.218	300.551	0	0
Scp2	394.085	0	0	0
Ppp2r5c	394	644.176	0	0
Zfp148	393.931	689.788	0	0
Gm14567	393.52	160.615	0	0
Foxo3	393.217	665	0	0
Ddx24	393.161	0	0	0
B230354K17Rik	392.992	63.074	0	0
Gm3362	392.948	588.211	0	0.997063
Ywhaq	392.702	0	0	0
Cdc73	392.658	651.572	0	0
Mat2a	392.528	1030.3	0	0
Mat2a	392.528	1030.17	0	0
Tmem65	392	589.309	0	0
Ss18l1	392	487	0	0
Tjp2	392	389	0	0
Mtfr1	392	295	0	0
Cdkn2a	392	15	0	0
Rab6a	391.197	1290.96	0	0
Ing5	391.17	122.956	0	0
Atl2	391	1215.27	0	0
Eif3g	391	414.616	0	0
Mov10	391	59.9999	0	0
Fbxl19	391	0	0	0
Pde7a	390.019	891.877	0	0
Orc2	390	729.848	0	0
Cdc42	390	677.972	0	0
Zfp367	390	638	0	0
AW549877	390	206	0	0
Fxr2	390	190.13	0	0
Rcor1	389	888	0	0
Jade1	389	426	0	0
Atg4c	389	136	0	0
Gm17102	388	203	0	0
Rgl1	388	0	0	0
Cep83	387.863	0	0	0
N4bp2l2	387.612	103.865	0	1
Atg13	387	38.8471	0	0
Rcc2	386.906	157	0	0
Usp9x	386	373.474	0	0
Rps23	385.526	398.185	0	0
Bach1	385.272	28.0222	0	0
Mrto4	385	790	0	0
AI597479	385	595	0	0
Ndc1	385	542.401	0	0
Pcgf3	385	398.357	0	0
Wdr5	385	89	0	0
Gm14269	384.183	369.533	0	0
Fam53a	384	1522	0	0
Map3k2	384	609	0	0
Plekha1	384	324.947	0	0
Zfp42	384	2.81158e-08	0	0
Blmh	384	0	0	0
Arl5b	383.439	0	0	0
Hsph1	383.338	2289.83	0	0
Zbtb6	383	2131	0	0
Sec62	383	408.823	0	0
Macf1	383	220	0	0
Pggt1b	383	128	0	0
Taf9	383	0	0	0
Cnot1	382.185	314.875	0	0
Csrnp2	382	729	0	0
Ppp1r8	382	319.245	0	0
Jtb	382	156	0	0
Cab39	381.354	279.825	0	0
Mcm3ap	381	445.579	0	0
Zfp84	381	413	0	0
Msi2	380.735	52.1088	0	0
Cpox	380.598	144	0	0
Atf7	380.404	0	0	0
Heatr1	380	127	0	0
Sars	379.677	0	0	0
Srp54b	379.363	290.762	0	0
Atm	379.339	150.336	0	0
Wdr26	379.145	1433.59	0	0
Vkorc1	379	875	0	0
Setd7	379	638	0	0
Rpf2	379	41.0045	0	0
2018-03-02	378.734	43.1079	0	0
Unk	378.498	0	0	0
Arhgap17	378	679.12	0	0
Lars	378	361	0	0
Atp6ap1	378	1.02213e-06	0	0
Rpe	377.982	373.985	0	0
Hectd1	377.698	575.195	0	0
Stat3	377.443	0	0	0
Gm25313	377.054	905.726	162.272	89.883
Tmx1	377	1416	0	0
Abhd17c	377	1129	0	118
Nfix	377	94.2842	0	0
Faf2	377	0	0	0
Tpr	376.839	224.342	0	0
Sec61a1	376.444	0	0	0
Plpbp	376.116	0	0	0
Ypel3	376	946.972	0	0
Ppm1d	376	691	0	0
Arfgef3	376	1	0	0
Srpk2	375.461	580.5	0	0
Marf1	375.358	0	0	0
Por	375.294	317.483	0	0
Tardbp	375.232	0	0	0
Srsf11	375.216	307	0	0
Smarcd1	375.15	0	0	0
Rbm34	374.581	159.533	0	0
Hsp90ab1	374.254	1.14114	0	0
Nsmce4a	374	101.03	0	0
Smap1	373.145	296.846	0	0
Fbxo8	373	1142	0	0
Lamp1	373	597	0	0
Arid1b	373	275	0	0
Dcaf10	373	214	0	0
Brip1os	372.735	6.90068	0	0
[truncated: 131,958 more rows]
