# Supplementary material for: NANOS2 is a sequence-specific mRNA-binding protein that promotes transcript degradation in spermatogonial stem cells
Source: iScience. 2021 Jun 24;24(7):102762. doi: 10.1016/j.isci.2021.102762 (PMC8271163; doi:10.1016/j.isci.2021.102762)
Supplement: Table S2. The top 500 ranked TAG-NANOS2 bound transcripts, related to figures 2 and 3 — The top 500 genes as defined by the ratio between the CRAC signal intensity and mRNA abundance. [file mmc3.xlsx]

## Sheet: Top 500 NANOS2 CRAC targets
gene_symbol	ratio (CRAC signal/ FPKM)
Ddx3y	7953.48
Lars2	2695.47
Rbm12b2	2465.54
Zbtb10	2094.77
Wdr89	1317.69
Katnbl1	1133.18
Vamp7	1132.23
C1galt1c1	1113.16
Tmem245	1011.07
Ccdc36	991.682
Tomm20	981.738
Zfp846	964.377
Snrpb2	927.35
Zfand6	896.791
Nip7	853.545
Atxn3	851.246
Tc2n	827.702
Fbxo45	824.63
Ndufa5	768.725
Epc2	748.093
Mzt1	722.039
Rcn1	703.172
Camk2n1	691.018
Commd8	690.641
Fbxo33	689.346
Sdhaf3	679.701
Pfn2	650.562
Txn1	644.6
Faim	644.368
Haus3	627.701
Cpeb4	607.245
Yy1	602.726
Dkk3	598.003
Chordc1	595.877
C730034F03Rik	592.381
Pex7	589.462
Ufm1	588.099
Cd274	583.43
Cop1	582.682
Leo1	568.945
D10Wsu102e	524.206
Zfp9	522.245
Tbc1d15	520.458
Eri1	516.274
Pcmtd1	477.043
Tmem263	472.615
Foxn2	469.971
Ppm1a	467.723
Btg1	461.985
Tmem251	458.763
Rap1a	458.097
Naa50	450.874
Slc30a1	449.76
Gopc	435.856
Pank3	432.752
Olfr316	422.943
Hdhd2	414.957
Ormdl1	411.906
Chmp5	410.834
D1Ertd622e	409.829
Spryd7	409.365
Tfam	406.152
Yaf2	405.652
Lin7c	402.132
Aggf1	389.033
Zfp654	383.2
Trp53inp1	378.623
Hadh	376.108
Eif3e	362.783
Magt1	351.775
Gm527	346.382
Tiprl	338.716
Mad2l1bp	338.715
Slc25a33	338.176
Serp1	337.848
Hnrnpa0	337.582
Herpud2	335.116
Etaa1	334.982
Aasdhppt	329.185
Rpl22l1	324.756
Bambi	324.334
Trmt10c	323.061
Purb	313.854
Wbp4	308.569
Chd1	305.203
Kif3a	297.748
Eea1	297.428
Mettl23	294.252
Kpna4	291.281
Tmem161b	288.733
Kifap3	285.211
Fam8a1	284.582
Atp23	282.054
Srp9	281.361
Epm2aip1	279.505
Rmnd5a	276.582
Pura	276.334
Dbr1	269.664
Sp3	269.07
Hmgcs1	267.793
1500009L16Rik	263.052
Otud1	262.038
Aebp2	261.624
Mitd1	260.385
Trim23	256.195
Rpl12	256.044
Rpl27a	255.492
Cox17	255.265
Cbfb	254.982
9430038I01Rik	252.387
Kin	252.208
Zfp558	244.92
Jph4	242.757
Mpv17l	240.464
Rnf139	238.198
Ccdc59	238.168
Wsb1	237.531
Tcf24	236.577
Xk	236.506
C1d	236.29
Dld	235.338
Slc25a32	233.761
Ngrn	232.144
Cbx3	227.859
D3Ertd254e	227.173
Cnot6	225.6
Nudcd2	220.588
Clk1	218.841
Eif2s1	218.322
Sycp1	218.072
Ppp2ca	216.555
Pnpla8	216.493
Clint1	215.745
Actr2	213.327
Psmd7	211.142
Fcho2	207.403
Polr2k	207.259
Ccz1	207.069
Rab2a	206.983
Zfp626	203.792
Prps1l3	201.669
Strn	201.502
Acp1	201.047
Arl1	198.977
Krcc1	197.768
Cebpg	197.397
Fam76b	194.372
Haus6	191.519
Npl	191.212
Zbtb11	190.622
Klhl7	188.742
Mob1b	186.745
Smc2	185.712
Cir1	181.866
Ube2r2	181.75
Fpgt	178.02
2610044O15Rik8	175.137
Zbtb6	174.175
Kbtbd7	173.868
Chml	172.602
Zfp781	172.422
Pfdn2	172.368
1700047I17Rik2	170.033
Mnt	169.593
Igsf11	169.087
Sox9	167.216
Zfp143	165.757
Pole4	165.634
Ccdc117	164.718
Atp6v1d	164.556
Aktip	163.503
Bbc3	163.124
Zdhhc20	160.382
Msantd4	159.632
Lrrc8b	158.998
Mob1a	158.387
Egln1	157.316
Sem1	155.152
Lrp6	154.923
Znrf2	154.481
Tmem170	153.454
Utp18	152.33
Llph	151.652
Khdrbs1	150.34
AV320801	150.207
Nus1	149.689
Lhfpl4	149.558
Rnf7	148.859
Pigm	148.513
Lig4	147.196
Paip2b	145.309
Vps35	145.252
Klhl9	145.082
Tgfbr1	144.112
Selenot	143.462
Sumo1	143.384
Cep57	143.206
Bpgm	142.822
Cmtr2	142.258
Lrif1	141.27
Dynlt3	140.084
Drap1	139.894
Stxbp3	137.567
Jmy	134.853
Cd24a	134.293
Pigw	133.232
Slc35f5	132.273
Tmf1	131.527
Ndfip2	131.054
Zfp36	130.523
Gm7334	130.301
Suco	129.992
Etnk1	129.444
Dars	129.408
Abhd10	128.951
Galnt11	128.636
Dnajc21	128.488
Samd8	128.3
Rps23	127.568
Tmcc3	127.339
Gm28048	127.246
Timm17a	126.165
Spopl	121.175
Cisd2	121.041
Swt1	120.667
Rras2	118.088
Ing5	116.627
Ier3	116.562
Rbm46	116.483
Hnrnpa3	116.247
Mms22l	116.122
Ube2q2	115.931
Fundc1	115.643
Slc35a5	115.49
Fdx1	115.396
Lgalsl	114.607
Pptc7	114.239
Gm5128	113.885
Lmnb1	113.833
Jagn1	113.088
Ammecr1	112.3
Klf16	111.858
Zfp260	110.988
Arl14ep	110.882
Sypl	110.663
Anp32b	110.297
Fis1	109.75
Btg2	109.544
Pdzd8	108.548
Gm2a	108.386
Gmcl1	108.163
Pak2	107.876
Rrs1	107.614
Trim59	107.522
Tmem65	107.236
Hsph1	107.201
Ccdc47	107.178
Fam114a2	105.99
Spin1	105.907
Lamtor3	105.86
Amd1	105.824
Rap1b	105.821
Hnrnph2	105.192
Ireb2	104.615
Lpgat1	103.823
Rybp	103.501
Trove2	103.188
Mtdh	101.718
Uba3	101.026
Lrrc58	100.858
Serinc3	100.746
Hltf	100.458
Dirc2	100.346
Uqcrfs1	100.131
Gm38394	99.7922
Ptpn2	99.6484
Srsf5	99.4924
Emc6	98.8924
Gadd45a	97.9384
Fam208a	96.7995
Rbm18	96.4783
Cttn	96.4539
Zfp330	95.9809
Rilpl2	95.9221
Tmem135	95.2813
Olfr839-ps1	95.2377
Bdp1	95.0594
Akap12	94.9999
Usp53	94.3012
Ythdf2	94.2769
Mpp6	94.0145
Srp19	92.5973
Zfp65	92.246
Pikfyve	91.6804
Pfdn4	91.3458
Cdc42se2	91.0502
Zfp445	91.0154
Ddx3x	90.7082
Upf2	90.5231
Sumf1	90.2109
Pafah1b1	89.9416
Nmd3	89.9332
Syncrip	89.46
Eif3f	88.629
Yrdc	88.3383
4930453N24Rik	88.237
Dna2	87.7018
Rcor1	87.5794
Nckap1	87.5792
Tra2a	87.1316
Osbp	86.8705
Hnrnpd	86.5706
Fem1c	86.1743
Mmgt2	85.9968
Bex1	85.8567
Zfp24	84.9108
Dnajc27	84.7634
Rnf145	84.5247
Glrx5	84.0543
Pgap1	83.8074
Fsd1l	83.1043
Capza2	83.0729
Dhx36	82.0755
Taf7l	81.9615
Evi5	81.9496
Ogfrl1	81.8828
Orc5	81.8071
Ccng2	81.5964
Dennd4c	81.5929
Erbin	81.3311
Fam126b	80.7053
Naa20	80.6055
Nr1d2	80.1678
Lims1	80.0818
Zfyve9	80.0335
Zfp97	79.8567
Galnt7	79.6863
Unkl	79.5054
Taf12	79.4492
Mex3a	79.2722
Tbpl1	79.1595
Xbp1	79.0627
Ralb	78.828
Rnf11	78.21
Chic2	78.078
Akap10	77.7496
Rrp15	77.5557
Cox7a2	77.3229
Pex11a	76.8813
Pik3cb	76.4601
Denr	75.9194
Mex3c	75.624
Cbll1	75.4124
Zfp281	74.7219
Mios	73.4954
Phip	73.1311
Prr23a3	72.9444
Mpp5	72.9133
Slc35e3	72.7907
Bmt2	72.6324
Slc40a1	72.6089
Fgfr1op2	72.2694
Cggbp1	71.935
Nop58	71.8177
Mtf2	71.6927
Urb2	71.4845
Tmem167	71.3138
Ccdc158	70.456
Ermp1	69.7201
Atp2a2	69.6869
Zscan26	68.8204
Ywhag	68.5706
Arid4b	68.378
D5Ertd579e	68.0677
Aacs	68.0495
Vdac1	68.0264
Sec23a	67.9226
Thap12	67.3431
Fbxo5	67.0789
Rbl1	67.0147
Pin1	66.775
Gm15127	66.7696
Hs6st1	66.6845
Insig2	66.2938
2700081O15Rik	66.1702
Spryd3	66.1573
Srp14	65.6521
Snx27	65.4682
5730507C01Rik	65.3393
Ppat	65.1669
Tpm4	64.815
Ppp1r12a	64.7493
Dpy19l4	64.718
Usp33	64.5236
Rps6ka5	63.9222
Hmgcr	63.4785
Spty2d1	63.44
Zfp229	63.4236
Tcf4	63.0996
Iws1	62.9647
Rtf1	62.7679
Fen1	62.7377
Agpat5	62.6521
Il10rb	62.6283
Mrps31	62.6049
Bmp2k	62.1827
Smurf2	62.1779
Cnih1	61.9328
Hibadh	61.7999
Wdr77	61.5389
Ubl3	61.4287
Gnai3	61.2532
Ppp2r2a	60.9705
Cldn12	60.5287
Ywhah	60.2343
Cand1	59.8797
Rictor	59.7343
Gtf2a1	59.7179
Aftph	59.5649
Krit1	59.3686
Nup35	59.3145
Phf6	59.1101
Ankrd26	58.6211
Brwd3	58.5007
4930447C04Rik	58.4713
Rpe	57.9904
Gabarapl2	57.8478
Usp38	57.3072
Peli1	57.2161
Zdhhc13	56.8835
Fzd3	56.6991
Tada1	56.6726
Zfp36l2	56.6546
Top1	56.3422
Ankfy1	56.1875
Otud4	56.1269
Zc3h6	55.6867
Pdia6	55.6727
Gpbp1l1	54.7834
Tmem106b	54.5831
Pus3	54.5137
Hspd1	53.979
Enpp4	53.8473
Numbl	53.6433
Trnt1	53.4762
Vezf1	53.379
Mlf2	52.9413
Chp1	51.94
Lamtor2	51.8875
Nufip2	51.6644
Ripk2	51.6563
Zfp266	51.6274
Txnrd1	51.5135
Ube2e1	51.1493
Mbip	51.0172
Chmp3	50.9618
Zbtb1	50.3871
Siah2	50.1333
Ndufaf4	50.0534
Fam53a	49.5913
Taok1	48.693
Tpst2	48.646
Sox4	48.6074
Fbxl20	48.2504
Ptges3	48.1737
Rsbn1l	47.9725
Slc25a4	47.8955
Rheb	47.889
Arpc5l	47.4413
Klf11	47.3421
Vps18	47.2512
Fbxo28	47.1902
Arl6ip6	47.0855
Gba2	46.9292
Vbp1	46.7662
Suv39h2	46.7464
Camta1	46.6286
Rnf149	46.6007
Papolg	46.5147
Atp2b1	46.3374
Laptm4b	46.1039
2410141K09Rik	46.0881
Rc3h2	45.8965
Pramel3	45.6731
Arl5b	45.6138
Dr1	45.5758
Smad1	45.4916
Clcn3	45.4502
Pgk1	45.1727
Dcun1d3	44.9282
Pten	44.8851
Enc1	44.8542
Supt20	44.5849
Ppp3r1	44.4601
Ino80d	44.2913
Lrrc1	44.2899
Xpo7	44.2776
Cit	44.2167
Dnajc11	44.0301
Atl2	43.9161
