# Supplementary material for: NANOS2 is a sequence-specific mRNA-binding protein that promotes transcript degradation in spermatogonial stem cells
Source: iScience. 2021 Jun 24;24(7):102762. doi: 10.1016/j.isci.2021.102762 (PMC8271163; doi:10.1016/j.isci.2021.102762)
Supplement: Table S3. Overlapping genes from figure S3B, related to figure S3 — Overlapping genes between the top-500 TAG-NANOS2 CRAC targets from SSC lines and mRNAs identified as NANOS2 targets by RIP from P7 testes (Zhou et al., 2015b). [file mmc4.xlsx]

## Sheet: Zhou IP P7 testis
Overlapping genes with CRAC top 500
4930453N24Rik
Aktip
Atp6v1d
Bbc3
Bdp1
Bmt2
Bpgm
Btg1
Camk2n1
Camta1
Cbfb
Cbll1
Ccdc117
Ccdc158
Cd274
Cebpg
Cep57
Chordc1
Chp1
Cisd2
Cldn12
Clint1
Cmtr2
Cnih1
Cop1
Cpeb4
D1Ertd622e
Dbr1
Dhx36
Dkk3
Dna2
Eea1
Enpp4
Epc2
Etaa1
Etnk1
Fam76b
Fam8a1
Fbxo33
Fbxo5
Fcho2
Fem1c
Fen1
Fzd3
Gopc
Haus3
Haus6
Ier3
Ireb2
Jmy
Katnbl1
Kbtbd7
Khdrbs1
Klf11
Lamtor3
Lgalsl
Lig4
Lmnb1
Lrrc1
Mex3c
Mnt
Mpp6
Mpv17l
Msantd4
Mzt1
Naa50
Ndufaf4
Nr1d2
Ogfrl1
Orc5
Otud1
Otud4
Paip2b
Pak2
Pank3
Pcmtd1
Peli1
Pnpla8
Pole4
Pptc7
Pramel3
Prr23a3
Ptpn2
Pus3
Rbm46
Rnf11
Rps6ka5
Rsbn1l
Siah2
Slc35a5
Smad1
Smc2
Sp3
Strn
Supt20
Suv39h2
Tada1
Taf12
Taf7l
Tbc1d15
Tc2n
Tfam
Tgfbr1
Thap12
Tiprl
Tmem161b
Tmem170
Tpst2
Trim23
Trp53inp1
Unkl
Vbp1
Wdr89
Yaf2
Zbtb10
Zbtb11
Zbtb6
Zfp143
Zfp260
Zfp281
Zfp330
Zfp36
Zfyve9
Dld
Fgfr1op2
Mrps31
Psmd7
Rbm18
Rcor1
Top1
Tra2a
Ube2e1
Zfp846
1700047I17Rik2
2610044O15Rik8
2700081O15Rik
4930447C04Rik
5730507C01Rik
9430038I01Rik
Aacs
Aasdhppt
Abhd10
Acp1
Aebp2
Aftph
Aggf1
Agpat5
Akap10
Akap12
Amd1
Ammecr1
Ankfy1
Ankrd26
Anp32b
Arid4b
Arl1
Arl14ep
Arl5b
Arl6ip6
Arpc5l
Atl2
Atp23
Atp2a2
Atp2b1
Atxn3
Bambi
Bex1
Bmp2k
Brwd3
Btg2
C1d
C1galt1c1
C730034F03Rik
Cand1
Capza2
Cbx3
Ccdc36
Ccdc47
Ccdc59
Ccz1
Cd24a
Cdc42se2
Cggbp1
Chd1
Chic2
Chml
Chmp3
Chmp5
Cir1
Clcn3
Clk1
Cnot6
Commd8
Cox17
Cox7a2
Cttn
D10Wsu102e
D3Ertd254e
D5Ertd579e
Dars
Dcun1d3
Ddx3x
Ddx3y
Dennd4c
Denr
Dirc2
Dnajc11
Dnajc21
Dnajc27
Dpy19l4
Dr1
Drap1
Dynlt3
Egln1
Eif2s1
Eif3e
Eif3f
Emc6
Enc1
Epm2aip1
Erbin
Eri1
Ermp1
Evi5
Faim
Fam114a2
Fam126b
Fam208a
Fam53a
Fbxl20
Fbxo28
Fbxo45
Fdx1
Fis1
Foxn2
Fpgt
Fsd1l
Gabarapl2
Gadd45a
Galnt11
Galnt7
Gba2
Glrx5
Gnai3
Gpbp1l1
Gtf2a1
Hadh
Hdhd2
Herpud2
Hibadh
Hltf
Hmgcr
Hmgcs1
Hnrnpa0
Hnrnpa3
Hnrnpd
Hnrnph2
Hs6st1
Hspd1
Hsph1
Igsf11
Il10rb
Ing5
Ino80d
Insig2
Iws1
Jagn1
Jph4
Kif3a
Kifap3
Kin
Klf16
Klhl7
Klhl9
Kpna4
Krcc1
Krit1
Lamtor2
Laptm4b
Lars2
Leo1
Lhfpl4
Lims1
Lin7c
Llph
Lpgat1
Lrif1
Lrp6
Lrrc58
Lrrc8b
Magt1
Mbip
Mettl23
Mex3a
Mios
Mitd1
Mlf2
Mmgt2
Mms22l
Mob1a
Mob1b
Mpp5
Mtdh
Mtf2
Naa20
Nckap1
Ndfip2
Ndufa5
Ngrn
Nip7
Nmd3
Nop58
Npl
Nufip2
Nup35
Nus1
Olfr839-ps1
Ormdl1
Osbp
Pafah1b1
Papolg
Pdia6
Pdzd8
Pex11a
Pfdn2
Pfdn4
Pfn2
Pgap1
Pgk1
Phf6
Phip
Pigm
Pigw
Pik3cb
Pikfyve
Pin1
Polr2k
Ppat
Ppm1a
Ppp1r12a
Ppp2ca
Ppp2r2a
Ppp3r1
Pten
Ptges3
Pura
Purb
Rab2a
Ralb
Rap1a
Rap1b
Rbl1
Rbm12b2
Rc3h2
Rcn1
Rictor
Rilpl2
Ripk2
Rmnd5a
Rnf139
Rnf145
Rnf149
Rnf7
Rpe
Rpl22l1
Rpl27a
Rps23
Rras2
Rrp15
Rrs1
Rtf1
Rybp
Samd8
Sdhaf3
Sec23a
Selenot
Sem1
Serinc3
Serp1
Slc25a32
Slc25a33
Slc25a4
Slc30a1
Slc35e3
Slc35f5
Smurf2
Snrpb2
Snx27
Sox9
Spin1
Spopl
Spryd3
Spryd7
Spty2d1
Srp14
Srp19
Srp9
Srsf5
Stxbp3
Suco
Sumf1
Sumo1
Swt1
Syncrip
Sypl
Taok1
Tbpl1
Tcf4
Timm17a
Tmcc3
Tmem106b
Tmem135
Tmem167
Tmem245
Tmem251
Tmem263
Tmem65
Tmf1
Tomm20
Tpm4
Trim59
Trmt10c
Trnt1
Trove2
Txn1
Txnrd1
Uba3
Ube2q2
Ube2r2
Ubl3
Ufm1
Upf2
Uqcrfs1
Urb2
Usp33
Usp38
Usp53
Utp18
Vamp7
Vezf1
Vps18
Vps35
Wbp4
Wdr77
Wsb1
Xbp1
Xk
Xpo7
Yrdc
Ythdf2
Ywhag
Ywhah
Yy1
Zbtb1
Zc3h6
Zdhhc13
Zdhhc20
Zfand6
Zfp229
Zfp24
Zfp266
Zfp36l2
Zfp445
Zfp558
Zfp626
Zfp65
Zfp654
Zfp781
Zfp9
Zfp97
Znrf2
