# Supplementary material for: NANOS2 is a sequence-specific mRNA-binding protein that promotes transcript degradation in spermatogonial stem cells
Source: iScience. 2021 Jun 24;24(7):102762. doi: 10.1016/j.isci.2021.102762 (PMC8271163; doi:10.1016/j.isci.2021.102762)
Supplement: Table S4. Overlapping genes from figure S3C, related to figure S3 — Overlapping genes between the top-500 TAG-NANOS2 CRAC targets from SSC lines and mRNAs identified as NANOS2 targets by RIP from E14.5 male gonads (Saba et al., 2014) are listed. [file mmc5.xlsx]

## Sheet: saba_e14.5_male_gonad
Overlapping genes with CRAC top 500
4930447C04Rik
4930453N24Rik
5730507C01Rik
9430038I01Rik
Abhd10
Aftph
Aktip
Arl14ep
Arl6ip6
Atp23
Atp6v1d
Bbc3
Bdp1
Bmt2
Camta1
Cbfb
Ccdc117
Ccdc36
Ccz1
Cd274
Cebpg
Chic2
Chp1
Cir1
D1Ertd622e
Dbr1
Denr
Dhx36
Dirc2
Enpp4
Epc2
Etaa1
Fam126b
Fam76b
Fbxl20
Fbxo33
Fbxo45
Fem1c
Foxn2
Fzd3
Gopc
Gtf2a1
Haus3
Haus6
Hsph1
Ier3
Igsf11
Ing5
Iws1
Jmy
Katnbl1
Klf11
Klf16
Lig4
Lrrc8b
Mbip
Mex3c
Mios
Mpp5
Naa50
Ndufaf4
Nip7
Nr1d2
Nup35
Ogfrl1
Orc5
Otud4
Pcmtd1
Peli1
Pex11a
Pigw
Pole4
Ppat
Ppp2r2a
Pptc7
Pramel3
Prr23a3
Ptpn2
Pus3
Rbm46
Rnf139
Rnf149
Rps6ka5
Rrs1
Rsbn1l
Siah2
Slc25a32
Slc25a33
Slc30a1
Slc35a5
Slc35e3
Smurf2
Spryd3
Spryd7
Strn
Swt1
Sypl
Tada1
Taf12
Taf7l
Tbc1d15
Tbpl1
Tfam
Tmem161b
Tmem170
Tpst2
Trim23
Trmt10c
Unkl
Urb2
Utp18
Vbp1
Vps18
Wdr89
Yrdc
Ythdf2
Zbtb1
Zbtb10
Zbtb11
Zbtb6
Zdhhc13
Zfp143
Zfp281
Zfp330
Zfp36
Zfp97
2700081O15Rik
Cttn
Dld
Egln1
Hs6st1
Klhl9
Lamtor2
Lims1
Magt1
Pdia6
Pgk1
Psmd7
Purb
Rbm18
Rcn1
Rpl27a
Sem1
Serp1
Slc35f5
Sox9
Tpm4
Tra2a
Ube2e1
1700047I17Rik2
2610044O15Rik8
Aacs
Aasdhppt
Acp1
Aebp2
Aggf1
Agpat5
Akap10
Akap12
Amd1
Ammecr1
Ankfy1
Ankrd26
Anp32b
Arid4b
Arl1
Arl5b
Arpc5l
Atl2
Atp2a2
Atp2b1
Atxn3
Bambi
Bex1
Bmp2k
Bpgm
Brwd3
Btg1
Btg2
C1d
C1galt1c1
C730034F03Rik
Camk2n1
Cand1
Capza2
Cbll1
Cbx3
Ccdc158
Ccdc47
Ccdc59
Cd24a
Cdc42se2
Cep57
Cggbp1
Chd1
Chml
Chmp3
Chmp5
Chordc1
Cisd2
Clcn3
Cldn12
Clint1
Clk1
Cmtr2
Cnih1
Cnot6
Commd8
Cop1
Cox17
Cox7a2
Cpeb4
D10Wsu102e
D3Ertd254e
D5Ertd579e
Dars
Dcun1d3
Ddx3x
Ddx3y
Dennd4c
Dkk3
Dna2
Dnajc11
Dnajc21
Dnajc27
Dpy19l4
Dr1
Drap1
Dynlt3
Eea1
Eif2s1
Eif3e
Eif3f
Emc6
Enc1
Epm2aip1
Erbin
Eri1
Ermp1
Etnk1
Evi5
Faim
Fam114a2
Fam208a
Fam53a
Fam8a1
Fbxo28
Fbxo5
Fcho2
Fdx1
Fen1
Fgfr1op2
Fis1
Fpgt
Fsd1l
Gabarapl2
Gadd45a
Galnt11
Galnt7
Gba2
Glrx5
Gnai3
Gpbp1l1
Hadh
Hdhd2
Herpud2
Hibadh
Hltf
Hmgcr
Hmgcs1
Hnrnpa0
Hnrnpa3
Hnrnpd
Hnrnph2
Hspd1
Il10rb
Ino80d
Insig2
Ireb2
Jagn1
Jph4
Kbtbd7
Khdrbs1
Kif3a
Kifap3
Kin
Klhl7
Kpna4
Krcc1
Krit1
Lamtor3
Laptm4b
Lars2
Leo1
Lgalsl
Lhfpl4
Lin7c
Llph
Lmnb1
Lpgat1
Lrif1
Lrp6
Lrrc1
Lrrc58
Mettl23
Mex3a
Mitd1
Mlf2
Mmgt2
Mms22l
Mnt
Mob1a
Mob1b
Mpp6
Mpv17l
Mrps31
Msantd4
Mtdh
Mtf2
Mzt1
Naa20
Nckap1
Ndfip2
Ndufa5
Ngrn
Nmd3
Nop58
Npl
Nufip2
Nus1
Olfr839-ps1
Ormdl1
Osbp
Otud1
Pafah1b1
Paip2b
Pak2
Pank3
Papolg
Pdzd8
Pfdn2
Pfdn4
Pfn2
Pgap1
Phf6
Phip
Pigm
Pik3cb
Pikfyve
Pin1
Pnpla8
Polr2k
Ppm1a
Ppp1r12a
Ppp2ca
Ppp3r1
Pten
Ptges3
Pura
Rab2a
Ralb
Rap1a
Rap1b
Rbl1
Rbm12b2
Rc3h2
Rcor1
Rictor
Rilpl2
Ripk2
Rmnd5a
Rnf11
Rnf145
Rnf7
Rpe
Rpl22l1
Rps23
Rras2
Rrp15
Rtf1
Rybp
Samd8
Sdhaf3
Sec23a
Selenot
Serinc3
Slc25a4
Smad1
Smc2
Snrpb2
Snx27
Sp3
Spin1
Spopl
Spty2d1
Srp14
Srp19
Srp9
Srsf5
Stxbp3
Suco
Sumf1
Sumo1
Supt20
Suv39h2
Syncrip
Taok1
Tc2n
Tcf4
Tgfbr1
Thap12
Timm17a
Tiprl
Tmcc3
Tmem106b
Tmem135
Tmem167
Tmem245
Tmem251
Tmem263
Tmem65
Tmf1
Tomm20
Top1
Trim59
Trnt1
Trove2
Trp53inp1
Txn1
Txnrd1
Uba3
Ube2q2
Ube2r2
Ubl3
Ufm1
Upf2
Uqcrfs1
Usp33
Usp38
Usp53
Vamp7
Vezf1
Vps35
Wbp4
Wdr77
Wsb1
Xbp1
Xk
Xpo7
Yaf2
Ywhag
Ywhah
Yy1
Zc3h6
Zdhhc20
Zfand6
Zfp229
Zfp24
Zfp260
Zfp266
Zfp36l2
Zfp445
Zfp558
Zfp626
Zfp65
Zfp654
Zfp781
Zfp846
Zfp9
Zfyve9
Znrf2
