# Supplementary material for: NANOS2 is a sequence-specific mRNA-binding protein that promotes transcript degradation in spermatogonial stem cells
Source: iScience. 2021 Jun 24;24(7):102762. doi: 10.1016/j.isci.2021.102762 (PMC8271163; doi:10.1016/j.isci.2021.102762)
Supplement: Table S5. NANOS2-associated proteins in SSC lines, related to figure 4 — Proteins found to interact by MS with TAG-NANOS2 in SSC cell lines with a greater than 4 fold enrichment and significance of less than P 0.05 are listed for untreated and RNase-treated IPs. [file mmc6.xlsx]

## Sheet: NANOS2 IP-MassSpec
Protein	Protein.ID	Gene	pathway	Majority.protein.IDs	Protein.IDs	Enrichment.log2	Confidence.neglog10pvalue	Condition
Tankyrase1BP1	P58871	Tnks1bp1		sp|P58871|TB182_MOUSE;tr|Z4YJL4|Z4YJL4_MOUSE	sp|P58871|TB182_MOUSE;tr|Z4YJL4|Z4YJL4_MOUSE	3.03385	1.6614	GFP_noRNase
NANOS2	I6ZHM2	Nanos2		tr|I6ZHM2|I6ZHM2_MOUSE;sp|P60322|NANO2_MOUSE	tr|I6ZHM2|I6ZHM2_MOUSE;sp|P60322|NANO2_MOUSE	4.84141	2.4428	GFP_noRNase
CNOT1	Q6ZQ08	Cnot1		sp|Q6ZQ08|CNOT1_MOUSE;sp|Q6ZQ08-4|CNOT1_MOUSE;tr|B7ZWL1|B7ZWL1_MOUSE;tr|B2RXR3|B2RXR3_MOUSE;tr|A0A1D5RMJ8|A0A1D5RMJ8_MOUSE;sp|Q6ZQ08-2|CNOT1_MOUSE;tr|A0A1D5RMD8|A0A1D5RMD8_MOUSE	sp|Q6ZQ08|CNOT1_MOUSE;sp|Q6ZQ08-4|CNOT1_MOUSE;tr|B7ZWL1|B7ZWL1_MOUSE;tr|B2RXR3|B2RXR3_MOUSE;tr|A0A1D5RMJ8|A0A1D5RMJ8_MOUSE;sp|Q6ZQ08-2|CNOT1_MOUSE;tr|A0A1D5RMD8|A0A1D5RMD8_MOUSE;tr|A0A1D5RML9|A0A1D5RML9_MOUSE;tr|Q8CGI8|Q8CGI8_MOUSE;sp|Q6ZQ08-3|CNOT1_MOUSE;tr|A0A1D5RM04|A0A1D5RM04_MOUSE;tr|Q505C5|Q505C5_MOUSE;tr|A0A1D5RMB6|A0A1D5RMB6_MOUSE;tr|A0A1D5RM03|A0A1D5RM03_MOUSE	7.26717	4.38235	GFP_noRNase
CNOT10	Q8BH15	Cnot10		sp|Q8BH15|CNO10_MOUSE;sp|Q8BH15-4|CNO10_MOUSE;sp|Q8BH15-3|CNO10_MOUSE;sp|Q8BH15-2|CNO10_MOUSE;tr|A0A1L1SS47|A0A1L1SS47_MOUSE;tr|A0A1L1SQF2|A0A1L1SQF2_MOUSE;tr|A0A1L1SQA7|A0A1L1SQA7_MOUSE;sp|Q8BH15-5|CNO10_MOUSE	sp|Q8BH15|CNO10_MOUSE;sp|Q8BH15-4|CNO10_MOUSE;sp|Q8BH15-3|CNO10_MOUSE;sp|Q8BH15-2|CNO10_MOUSE;tr|A0A1L1SS47|A0A1L1SS47_MOUSE;tr|A0A1L1SQF2|A0A1L1SQF2_MOUSE;tr|A0A1L1SQA7|A0A1L1SQA7_MOUSE;sp|Q8BH15-5|CNO10_MOUSE;tr|A0A1L1SSE2|A0A1L1SSE2_MOUSE;tr|Q3TJV1|Q3TJV1_MOUSE	4.73177	2.82141	GFP_noRNase
CNOT2	Q5CZY5	Cnot2		tr|Q5CZY5|Q5CZY5_MOUSE;tr|E9Q027|E9Q027_MOUSE;tr|Q3TIJ0|Q3TIJ0_MOUSE;sp|Q8C5L3|CNOT2_MOUSE;tr|A0A1S6GWJ6|A0A1S6GWJ6_MOUSE;sp|Q8C5L3-3|CNOT2_MOUSE;sp|Q8C5L3-2|CNOT2_MOUSE;tr|E9Q8D5|E9Q8D5_MOUSE	tr|Q5CZY5|Q5CZY5_MOUSE;tr|E9Q027|E9Q027_MOUSE;tr|Q3TIJ0|Q3TIJ0_MOUSE;sp|Q8C5L3|CNOT2_MOUSE;tr|A0A1S6GWJ6|A0A1S6GWJ6_MOUSE;sp|Q8C5L3-3|CNOT2_MOUSE;sp|Q8C5L3-2|CNOT2_MOUSE;tr|E9Q8D5|E9Q8D5_MOUSE;tr|E9Q7M5|E9Q7M5_MOUSE;tr|E9Q8R6|E9Q8R6_MOUSE;tr|A0A1W2P771|A0A1W2P771_MOUSE;tr|H7BWX6|H7BWX6_MOUSE	4.69299	2.63351	GFP_noRNase
CNOT3	Q8K0V4	Cnot3		sp|Q8K0V4|CNOT3_MOUSE;tr|Q6A015|Q6A015_MOUSE	sp|Q8K0V4|CNOT3_MOUSE;tr|Q6A015|Q6A015_MOUSE;tr|F6YBV1|F6YBV1_MOUSE;tr|A0A0U1RNN8|A0A0U1RNN8_MOUSE	3.48833	2.03733	GFP_noRNase
CNOT8	Q9D8X5	Cnot8		sp|Q9D8X5|CNOT8_MOUSE	sp|Q9D8X5|CNOT8_MOUSE;tr|A2AFQ7|A2AFQ7_MOUSE	2.04094	1.45781	GFP_noRNase
CNOT9	Q9JKY0	Cnot9		sp|Q9JKY0|CNOT9_MOUSE	sp|Q9JKY0|CNOT9_MOUSE	4.39306	2.31508	GFP_noRNase
TRIM21	Q3U7K7	Trim21	ubiquitin	tr|Q3U7K7|Q3U7K7_MOUSE;tr|Q3UCL2|Q3UCL2_MOUSE	tr|Q3U7K7|Q3U7K7_MOUSE;tr|Q3UCL2|Q3UCL2_MOUSE	3.66785	1.69553	GFP_noRNase
Protein	Protein.ID	Gene	pathway	Majority.protein.IDs	Protein.IDs	Enrichment.log2	Confidence.neglog10pvalue	Condition
CNOT7	Q543X5	Cnot7		tr|Q543X5|Q543X5_MOUSE;tr|Q3V231|Q3V231_MOUSE;sp|Q60809|CNOT7_MOUSE;tr|Q3TLK9|Q3TLK9_MOUSE;tr|Q3V476|Q3V476_MOUSE	tr|Q543X5|Q543X5_MOUSE;tr|Q3V231|Q3V231_MOUSE;sp|Q60809|CNOT7_MOUSE;tr|Q3TLK9|Q3TLK9_MOUSE;tr|Q3V476|Q3V476_MOUSE	2.96194	1.94126	GFP_+RNase
CNOT1	Q6ZQ08	Cnot1		sp|Q6ZQ08|CNOT1_MOUSE;sp|Q6ZQ08-4|CNOT1_MOUSE;tr|B7ZWL1|B7ZWL1_MOUSE;tr|B2RXR3|B2RXR3_MOUSE;tr|A0A1D5RMJ8|A0A1D5RMJ8_MOUSE;sp|Q6ZQ08-2|CNOT1_MOUSE;tr|A0A1D5RMD8|A0A1D5RMD8_MOUSE	sp|Q6ZQ08|CNOT1_MOUSE;sp|Q6ZQ08-4|CNOT1_MOUSE;tr|B7ZWL1|B7ZWL1_MOUSE;tr|B2RXR3|B2RXR3_MOUSE;tr|A0A1D5RMJ8|A0A1D5RMJ8_MOUSE;sp|Q6ZQ08-2|CNOT1_MOUSE;tr|A0A1D5RMD8|A0A1D5RMD8_MOUSE;tr|A0A1D5RML9|A0A1D5RML9_MOUSE;tr|Q8CGI8|Q8CGI8_MOUSE;tr|A0A1D5RM04|A0A1D5RM04_MOUSE;tr|Q505C5|Q505C5_MOUSE;tr|A0A1D5RMB6|A0A1D5RMB6_MOUSE;tr|A0A1D5RM03|A0A1D5RM03_MOUSE	6.98192	3.62153	GFP_+RNase
CNOT2	Q5CZY5	Cnot2		tr|Q5CZY5|Q5CZY5_MOUSE;tr|E9Q027|E9Q027_MOUSE;tr|Q3TIJ0|Q3TIJ0_MOUSE;sp|Q8C5L3|CNOT2_MOUSE;tr|A0A1S6GWJ6|A0A1S6GWJ6_MOUSE;sp|Q8C5L3-3|CNOT2_MOUSE;sp|Q8C5L3-2|CNOT2_MOUSE;tr|E9Q8D5|E9Q8D5_MOUSE	tr|Q5CZY5|Q5CZY5_MOUSE;tr|E9Q027|E9Q027_MOUSE;tr|Q3TIJ0|Q3TIJ0_MOUSE;sp|Q8C5L3|CNOT2_MOUSE;tr|A0A1S6GWJ6|A0A1S6GWJ6_MOUSE;sp|Q8C5L3-3|CNOT2_MOUSE;sp|Q8C5L3-2|CNOT2_MOUSE;tr|E9Q8D5|E9Q8D5_MOUSE;tr|E9Q7M5|E9Q7M5_MOUSE;tr|E9Q8R6|E9Q8R6_MOUSE;tr|A0A1W2P771|A0A1W2P771_MOUSE;tr|H7BWX6|H7BWX6_MOUSE	4.90947	3.2059	GFP_+RNase
CNOT8	Q9D8X5	Cnot8		sp|Q9D8X5|CNOT8_MOUSE	sp|Q9D8X5|CNOT8_MOUSE;tr|A2AFQ7|A2AFQ7_MOUSE	2.87069	1.6898	GFP_+RNase
CNOT9	Q9JKY0	Cnot9		sp|Q9JKY0|CNOT9_MOUSE	sp|Q9JKY0|CNOT9_MOUSE	4.22767	2.04182	GFP_+RNase
TRIM21	Q3U7K7	Trim21	ubiquitin	tr|Q3U7K7|Q3U7K7_MOUSE;tr|Q3UCL2|Q3UCL2_MOUSE	tr|Q3U7K7|Q3U7K7_MOUSE;tr|Q3UCL2|Q3UCL2_MOUSE	4.71977	2.22995	GFP_+RNase
